# Supplementary material for: Limbus misrepresentation in parametric eye models
Source: PLoS One. 2020 Sep 24;15(9):e0236096. doi: 10.1371/journal.pone.0236096 (PMC7514007; doi:10.1371/journal.pone.0236096)
Supplement: S1 Data — (XLSX) [file pone.0236096.s001.xlsx]

## Sheet: OD
count	Name	HVID (mm)	Astigmatism (D)	Axis (degree)	Sphere (D)	SimK_Astigmatism (D)	SimK_Angle (degree)	SimK_Flat_Radius (mm)	SimK_Steep_Radius (mm)
1	Participant_OD_001	12.449	-0.823715	100.419	41.73	-0.420164	98.1843	8.29218	8.20745
2	Participant_OD_002	11.5336	-2.92065	101.406	44.8367	-2.43885	95.9268	8.15228	7.69874
3	Participant_OD_003	12.2659	-0.873868	81.0237	39.7467	-2.30696	86.658	9.60235	9.01091
4	Participant_OD_004	12.0828	-1.7037	92.3464	42.9575	-3.23557	90.9632	8.50163	7.86093
5	Participant_OD_005	11.7167	-1.46321	98.9855	44.3853	-2.95311	92.2435	8.11904	7.58051
6	Participant_OD_006	12.0828	-2.56846	97.3301	43.3836	-2.73885	96.769	8.49221	7.9447
7	Participant_OD_007	12.0828	-0.98292	100.743	42.2652	-1.19777	93.0142	8.19033	7.95898
8	Participant_OD_008	11.7167	-1.30039	86.6868	41.3542	-2.07785	82.7199	8.6237	8.18893
9	Participant_OD_009	12.2659	-0.537361	146.02	43.9953	-1.31877	151.068	7.90289	7.66615
10	Participant_OD_010	11.8998	-1.49046	94.6316	43.3964	-2.63546	98.0886	8.34798	7.8371
11	Participant_OD_011	11.3505	-1.40967	103.78	44.6297	-1.55243	96.8744	7.9208	7.64236
12	Participant_OD_012	11.8551	-1.31025	161.506	42.3983	-1.8745	164.9	8.37547	8.00318
13	Participant_OD_013	12.6321	-0.717544	87.5723	43.9923	-1.90038	70.6781	7.9198	7.5817
14	Participant_OD_014	12.449	-2.15678	98.1877	44.3387	-3.35127	96.6557	8.36356	7.72225
15	Participant_OD_015	11.8998	-1.64727	92.7228	42.0032	-2.8606	88.5516	8.73996	8.13717
16	Participant_OD_016	11.8998	-3.37157	85.0763	43.6299	-6.01746	84.4435	8.77197	7.58559
17	Participant_OD_017	10.9844	-2.52683	92.9421	43.7147	-4.11946	95.3249	8.71978	7.88099
18	Participant_OD_018	12.2659	-2.28714	100.118	44.7159	-3.79323	93.5452	8.2205	7.52523
19	Participant_OD_019	11.8998	-1.18249	97.8564	43.6159	-2.64923	93.5172	8.11688	7.6307
20	Participant_OD_020	10.8013	-1.53489	92.7941	43.523	-1.14683	87.0562	8.24238	8.01782
21	Participant_OD_021	12.0828	-2.53318	91.3457	43.0707	-2.53173	86.2665	8.47644	7.96968
22	Participant_OD_022	12.0828	-2.27527	90.7321	43.7798	-1.70117	87.1658	7.96486	7.65744
23	Participant_OD_023	11.1675	-1.43793	84.2052	46.4037	-1.80846	83.1253	7.61397	7.31551
24	Participant_OD_024	12.6321	-2.26449	96.3805	42.9162	-3.27125	96.8087	8.53715	7.88472
25	Participant_OD_025	12.449	-1.41349	90.8863	39.8736	-2.642	87.5495	8.87717	8.30036
26	Participant_OD_026	11.5336	-1.6091	94.1882	42.1298	-2.78866	93.1273	8.6674	8.08816
27	Participant_OD_027	11.7167	-1.75761	95.6922	43.9763	-2.44052	90.5659	8.076	7.63039
28	Participant_OD_028	12.2659	-2.02419	84.3972	42.5087	-3.87374	83.7643	8.66159	7.87836
29	Participant_OD_029	11.8998	-1.29943	86.1221	41.5189	-2.33671	85.2769	8.54608	8.06866
30	Participant_OD_030	12.449	-2.62127	91.6875	40.7218	-5.01957	91.7199	9.245	8.12748
31	Participant_OD_031	11.8998	-1.69787	93.637	43.5534	-2.41311	95.4768	8.35686	7.88568
32	Participant_OD_032	10.9432	-0.495303	70.8076	42.1044	-0.155156	88.5487	8.02799	7.99847
33	Participant_OD_033	11.308	-0.998317	171.854	43.1611	-1.61216	178.681	8.04885	7.75085
34	Participant_OD_034	11.1256	-2.48801	178.64	43.355	-2.64381	174.149	8.35525	7.84198
35	Participant_OD_035	11.6728	-1.77724	170.925	44.475	-2.70059	170.965	8.1473	7.64867
36	Participant_OD_036	11.6728	-1.5393	175.952	42.6142	-2.77027	173.649	8.42691	7.88174
37	Participant_OD_037	11.4904	-1.02546	8.74248	43.3431	-1.83725	177.601	8.11993	7.7762
38	Participant_OD_038	11.4904	-2.16481	5.79838	43.5018	-3.21147	4.23196	8.37843	7.75978
39	Participant_OD_039	12.4023	-2.11174	176.225	44.7339	-2.30874	173.929	7.79612	7.40139
40	Participant_OD_040	11.6728	-1.37064	179.13	43.9426	-2.62256	166.966	8.06402	7.58851
41	Participant_OD_041	11.6728	-1.19312	171.46	42.9113	-1.73352	173.249	8.26488	7.92831
42	Participant_OD_042	12.0828	-2.24837	85.7636	43.0715	-4.47735	83.3789	8.67932	7.78315
43	Participant_OD_043	11.5336	-1.6091	94.1882	42.1298	-2.78866	93.1273	8.6674	8.08816
44	Participant_OD_044	12.6321	-2.07068	92.0057	39.9161	-2.7657	89.7944	9.13128	8.49557
45	Participant_OD_045	12.449	-1.99505	89.8221	42.1957	-2.41711	92.1315	8.42268	7.94351
46	Participant_OD_046	11.8551	-0.59533	54.535	44.5152	-0.241962	9.57085	7.51467	7.4744
47	Participant_OD_047	11.8998	-1.70803	94.3423	44.9171	-2.44016	91.7232	7.82606	7.40695
48	Participant_OD_048	11.8998	-1.70803	94.3423	44.9171	-2.44016	91.7232	7.82606	7.40695
49	Participant_OD_049	11.5336	-2.50264	89.6375	44.8641	-3.33463	85.1397	8.29407	7.66586
50	Participant_OD_050	11.7167	-2.49394	109.516	42.722	-3.44147	104.775	8.60675	7.91234
51	Participant_OD_051	11.8998	-0.941888	102.38	42.1989	-1.84701	97.563	8.49045	8.11345
52	Participant_OD_052	11.8998	-2.8135	91.5782	43.5134	-4.63639	88.3675	8.47023	7.58737
53	Participant_OD_053	11.5336	-1.28435	96.7972	43.698	-2.3184	93.4461	8.06338	7.64019
54	Participant_OD_054	11.5336	-1.77149	94.3972	48.3306	-2.60506	95.0544	7.41065	7.00969
55	Participant_OD_055	12.0828	-2.06032	89.5731	41.7578	-2.30865	87.9956	8.68183	8.19514
56	Participant_OD_056	12.2659	-1.62116	95.1838	43.082	-3.11901	94.7713	8.28027	7.69169
57	Participant_OD_057	12.2659	-1.62116	95.1838	43.082	-3.11901	94.7713	8.28027	7.69169
58	Participant_OD_058	11.8998	-1.33365	93.2312	43.5139	-2.06981	88.9944	8.31445	7.91106
59	Participant_OD_059	11.8998	-1.73545	100.033	45.6246	-3.25233	96.243	8.01647	7.4416
60	Participant_OD_060	11.8998	-1.90323	95.952	43.74	-2.81619	93.5609	8.30267	7.76473
61	Participant_OD_061	12.6321	-0.996039	80.9532	41.5181	-2.274	81.0712	8.6621	8.18443
62	Participant_OD_062	11.8998	-1.21567	89.6722	44.8442	-2.3664	88.5843	8.02058	7.59355
63	Participant_OD_063	12.6321	-2.20466	95.9789	41.9085	-3.28042	93.2575	8.91705	8.20584
64	Participant_OD_064	11.8998	-2.8135	91.5782	43.5134	-4.63639	88.3675	8.47023	7.58737
65	Participant_OD_065	11.5336	-2.37666	95.6355	45.8893	-3.33716	100.781	7.87401	7.30524
66	Participant_OD_066	12.2659	-1.6746	97.3028	43.5907	-2.47571	95.8075	8.25188	7.78089
67	Participant_OD_067	11.5336	-1.32357	94.0276	44.9182	-2.66197	94.5302	8.01073	7.53467
68	Participant_OD_068	11.8998	-1.97878	90.426	42.8642	-3.18224	91.9423	8.59479	7.95049
69	Participant_OD_069	11.3505	-0.942307	91.094	44.0635	-2.03706	86.9417	8.13828	7.75724
70	Participant_OD_070	12.2199	-1.29079	11.6322	41.4792	-2.88757	12.4927	8.32806	7.77413
71	Participant_OD_071	12.449	-0.897848	94.0091	39.6977	-1.79274	82.5657	9.04315	8.62867
72	Participant_OD_072	12.2199	-1.64068	172.874	42.5243	-2.59201	173.979	8.46475	7.94805
73	Participant_OD_073	11.8998	-1.97878	90.426	42.8642	-3.18224	91.9423	8.59479	7.95049
74	Participant_OD_074	12.6321	-2.44468	87.9931	43.5498	-4.61345	82.2695	8.46435	7.58656
75	Participant_OD_075	11.5336	-0.188255	171.336	43.6927	-0.923494	178.05	8.02079	7.84853
76	Participant_OD_076	11.7167	-1.57689	96.7635	45.2092	-3.08599	92.5565	8.03891	7.48847
77	Participant_OD_077	11.8998	-0.655647	105.036	43.117	-1.94291	85.6641	8.37604	7.99074
78	Participant_OD_078	11.4904	-0.801581	63.1612	46.0579	-1.42472	50.5298	7.63606	7.3976
79	Participant_OD_079	12.449	-1.02853	96.6384	42.9746	-1.51032	86.0139	8.0471	7.76739
80	Participant_OD_080	12.0828	-0.98292	100.743	42.2652	-1.19777	93.0142	8.19033	7.95898
81	Participant_OD_081	12.0828	-1.61184	97.0324	41.6723	-2.89549	90.6205	8.80208	8.18406
82	Participant_OD_082	11.3505	-2.34429	89.3945	44.7527	-3.69325	86.4827	8.32866	7.63299
83	Participant_OD_083	12.5847	-1.73766	8.83874	43.0366	-1.59497	5.06002	8.2092	7.90261
84	Participant_OD_084	11.6728	-0.4319	162.211	43.1401	-0.294154	80.5304	7.98914	7.93389
85	Participant_OD_085	11.6728	-2.0541	7.85507	42.9131	-2.46937	10.1521	8.51943	8.01954
86	Participant_OD_086	12.0828	-0.781684	92.5315	41.0587	-1.98104	86.1762	8.5478	8.13941
87	Participant_OD_087	12.2659	-1.88925	87.2552	39.8207	-2.8084	86.433	9.23692	8.57763
88	Participant_OD_088	12.0828	-1.13963	93.6724	41.5179	-1.82511	92.9867	8.62722	8.24266
89	Participant_OD_089	12.2659	-1.54104	95.4567	43.4897	-1.1463	84.59	8.10527	7.88812
90	Participant_OD_090	11.1675	-1.43793	84.2052	46.4037	-1.80846	83.1253	7.61397	7.31551
91	Participant_OD_091	12.6321	-2.44468	87.9931	43.5498	-4.61345	82.2695	8.46435	7.58656
92	Participant_OD_092	12.0828	-0.129448	98.5775	43.527	-0.678536	99.9123	7.90611	7.78241
93	Participant_OD_093	12.4023	-1.18489	17.9117	42.5297	-1.39255	13.9523	8.17729	7.91039
94	Participant_OD_094	11.8998	-1.21947	86.6688	41.7911	-2.81431	88.0822	8.61633	8.03875
95	Participant_OD_095	12.0828	-1.55159	110.273	42.1706	-2.87671	104.435	8.69767	8.09737
96	Participant_OD_096	11.5336	-0.188255	171.336	43.6927	-0.923494	178.05	8.02079	7.84853
97	Participant_OD_097	12.0828	-3.45302	96.5561	43.336	-4.16558	94.1407	8.5083	7.69973
98	Participant_OD_098	12.2199	-1.52869	4.75096	42.9402	-1.71259	179.492	8.16428	7.8395
99	Participant_OD_099	11.6728	-1.08266	178.683	44.1751	-1.25565	179.525	7.97085	7.74128
100	Participant_OD_100	11.6728	-0.946939	157.759	41.772	-1.46544	167.16	8.29553	8.00711
101	Participant_OD_101	12.0375	-1.28656	177.016	42.2417	-1.93674	175.572	8.39024	8.00483
102	Participant_OD_102	11.4904	-1.41552	6.79221	44.8401	-2.64394	177.525	7.88639	7.42751
103	Participant_OD_103	12.2659	-1.54104	95.4567	43.4897	-1.1463	84.59	8.10527	7.88812
104	Participant_OD_104	12.6321	-3.97066	97.4442	42.9025	-5.7136	95.8624	8.90981	7.74203
105	Participant_OD_105	12.5847	-1.59094	178.895	39.7348	-2.64192	179.544	9.07561	8.47362
106	Participant_OD_106	11.8998	-2.10298	98.7239	44.0424	-3.24949	94.284	8.35261	7.73089
107	Participant_OD_107	11.8998	-2.10298	98.7239	44.0424	-3.24949	94.284	8.35261	7.73089
108	Participant_OD_108	12.2199	-0.948546	172.158	40.101	-0.973854	162.733	8.70384	8.4906
109	Participant_OD_109	12.2199	-0.928457	12.0815	43.5977	-1.02396	12.7876	7.94634	7.75927
110	Participant_OD_110	12.0375	-1.73153	175.376	44.6987	-2.43477	174.592	8.10561	7.65782
111	Participant_OD_111	12.0375	-0.831673	7.50087	44.8723	-1.0799	9.71339	7.76078	7.57273
112	Participant_OD_112	12.0375	-1.5011	173.052	38.9265	-0.91822	166.237	9.03632	8.8195
113	Participant_OD_113	11.6728	-1.98665	178.216	46.4687	-3.67176	0.197182	7.76434	7.15957
114	Participant_OD_114	11.6728	-1.80689	176.523	39.9654	-2.56664	177.715	9.07658	8.49051
115	Participant_OD_115	12.0375	-1.07033	142.595	43.4191	-1.08115	151.013	7.98822	7.7889
116	Participant_OD_116	12.0375	-1.06296	55.2567	41.5764	-1.60595	57.2157	8.45991	8.13253
117	Participant_OD_117	11.7167	-2.49394	109.516	42.722	-3.44147	104.775	8.60675	7.91234
118	Participant_OD_118	12.0828	-1.28613	89.4879	41.6175	-2.05777	84.2996	8.75499	8.31133
119	Participant_OD_119	11.7167	-1.75761	95.6922	43.9763	-2.44052	90.5659	8.076	7.63039
120	Participant_OD_120	12.0375	-1.96836	1.50799	42.5569	-2.7488	178.278	8.51065	7.95897
121	Participant_OD_121	11.8551	-1.01013	10.2075	41.114	-2.26597	0.794415	8.27357	7.83817
122	Participant_OD_122	12.6321	-1.39228	91.5826	39.0138	-2.16203	93.7788	9.33984	8.81257
123	Participant_OD_123	11.6728	-2.84993	178.791	45.8401	-3.38381	177.567	7.74072	7.18324
124	Participant_OD_124	12.2659	-2.29164	98.6187	41.771	-2.95729	91.6762	8.76557	8.14033
125	Participant_OD_125	12.6321	-1.12123	86.756	38.4799	-1.09971	79.3752	9.23502	8.96524
	M	11.9495	-1.62149	99.4691	43.0627	-2.46212	100.405	8.34968	7.86829
	STD	0.397767	0.677443	43.1943	1.66386	1.06656	43.4554	0.399363	0.345304

## Sheet: OS
count	Name	HVID (mm)	Astigmatism (D)	Axis (degree)	Sphere (D)	SimK_Astigmatism (D)	SimK_Angle (degree)	SimK_Flat_Radius (mm)	SimK_Steep_Radius (mm)
1	Participant_OS_001	12.2659	-1.46741	90.3482	42.011	-2.67402	93.9671	8.6281	8.07602
2	Participant_OS_002	11.7167	-3.13276	85.4763	45.1591	-4.60016	89.0908	8.41138	7.54622
3	Participant_OS_003	12.2659	-0.71462	79.1331	39.6024	-1.63253	75.7216	9.4291	9.0178
4	Participant_OS_004	12.0828	-1.11281	96.3058	43.4181	-1.62494	100.224	8.31173	7.99191
5	Participant_OS_005	11.8998	-1.24734	87.5059	43.9325	-1.64366	87.313	8.30732	7.9843
6	Participant_OS_006	11.8998	-1.84695	94.4792	42.0118	-3.26027	93.7721	8.75269	8.07033
7	Participant_OS_007	12.0828	-2.14366	90.6939	40.5678	-2.31034	92.281	8.78221	8.28418
8	Participant_OS_008	12.2659	-1.44658	87.3088	43.2305	-1.9526	82.3949	8.3692	7.98268
9	Participant_OS_009	11.8998	-1.61143	89.3388	43.2958	-2.17836	92.6994	8.46272	8.02441
10	Participant_OS_010	11.7167	-2.1855	86.2665	44.7683	-2.7275	89.6794	8.24461	7.7296
11	Participant_OS_011	12.0375	-2.10313	4.00872	42.5866	-3.12016	4.73001	8.52032	7.89818
12	Participant_OS_012	12.0828	-0.974842	80.8706	43.2411	-1.92142	88.8452	8.08958	7.73342
13	Participant_OS_013	12.2659	-1.85137	79.7303	44.8208	-2.60151	83.4964	8.14761	7.66615
14	Participant_OS_014	11.8998	-1.60068	86.7825	41.7154	-1.82777	88.8866	8.61763	8.23338
15	Participant_OS_015	12.0828	-2.58659	91.8429	43.3544	-3.10048	95.7867	8.35929	7.76313
16	Participant_OS_016	10.9844	-2.369	86.7847	44.3611	-3.79534	91.4187	8.21457	7.51991
17	Participant_OS_017	11.7167	-1.86083	84.7976	43.9285	-4.3238	90.1399	8.47528	7.64517
18	Participant_OS_018	12.0828	-1.65753	94.0945	43.7278	-1.0986	87.0749	8.04939	7.84387
19	Participant_OS_019	12.6321	-1.14029	94.6419	44.2207	-1.08338	113.677	8.10375	7.89829
20	Participant_OS_020	12.0828	-2.34167	85.8309	43.2594	-3.58631	79.6475	8.52801	7.81942
21	Participant_OS_021	11.1675	-2.59952	97.7225	46.1346	-3.72214	96.7059	7.7304	7.12312
22	Participant_OS_022	12.2659	-1.55442	90.1647	41.9665	-3.28025	91.3549	8.72044	8.03907
23	Participant_OS_023	12.449	-1.65519	86.6276	40.2053	-2.74633	87.9925	8.86024	8.26439
24	Participant_OS_024	11.3505	-2.26821	84.8543	42.3877	-3.97018	78.0437	8.80983	7.98256
25	Participant_OS_025	11.5336	-1.20031	89.6708	44.2565	-3.10863	91.2441	8.05834	7.50155
26	Participant_OS_026	12.6321	-1.05603	90.9796	42.6308	-2.97626	91.479	8.45752	7.87052
27	Participant_OS_027	11.8998	-1.58021	99.1606	41.6254	-2.7409	103.885	8.7236	8.14646
28	Participant_OS_028	12.2659	-2.30195	85.7485	41.3207	-5.58577	87.4595	9.21626	7.99653
29	Participant_OS_029	11.8998	-1.62508	95.7149	44.2393	-1.86518	96.2496	8.11783	7.76928
30	Participant_OS_030	11.1256	-1.61697	144.65	42.3188	-0.678695	161.325	8.18227	8.04982
31	Participant_OS_031	11.4904	-0.678285	168.837	42.7852	-1.3962	172.372	7.97929	7.72431
32	Participant_OS_032	11.308	-3.5972	2.56008	45.1217	-5.04731	2.16382	8.23008	7.32812
33	Participant_OS_033	11.6728	-3.9112	176.91	45.5945	-5.32422	176.722	8.3867	7.40675
34	Participant_OS_034	11.6728	-2.00252	176.762	41.7436	-1.23613	167.842	8.53078	8.27231
35	Participant_OS_035	11.8551	-2.22491	9.46787	42.2941	-3.5393	3.82182	8.60678	7.89426
36	Participant_OS_036	11.4904	-2.42966	169.339	43.4847	-3.51267	174.682	8.40605	7.72977
37	Participant_OS_037	11.8551	-3.15816	175.472	45.5589	-4.52179	171.316	8.0605	7.27486
38	Participant_OS_038	11.8551	-0.718998	175.185	45.1582	-0.603099	169.018	7.55056	7.45004
39	Participant_OS_039	11.6728	-2.23086	4.00139	42.4979	-2.26751	0.00200491	8.47882	8.02185
40	Participant_OS_040	12.0828	-2.54715	90.9626	43.531	-4.05066	92.8013	8.51245	7.72338
41	Participant_OS_041	11.3505	-2.26821	84.8543	42.3877	-3.97018	78.0437	8.80983	7.98256
42	Participant_OS_042	12.449	-1.3	93.5111	40.4173	-2.62055	95.0153	8.94102	8.3606
43	Participant_OS_043	12.0828	-2.54782	84.98	45.9433	-3.17949	87.1228	8.02576	7.4616
44	Participant_OS_044	12.0828	-1.3552	100.268	41.9842	-2.2899	99.4629	8.58344	8.11107
45	Participant_OS_045	11.8551	-2.16527	166.92	42.9851	-2.88286	168.733	8.52896	7.94979
46	Participant_OS_046	11.7167	-3.03738	84.1457	44.0087	-4.38336	83.5246	8.26129	7.46078
47	Participant_OS_047	11.7167	-3.03738	84.1457	44.0087	-4.38336	83.5246	8.26129	7.46078
48	Participant_OS_048	11.7167	-1.58614	82.2206	45.0338	-2.59956	90.3142	8.02581	7.55856
49	Participant_OS_049	11.8998	-1.57233	81.8583	43.1521	-2.70464	92.7125	8.29438	7.77742
50	Participant_OS_050	11.8998	-1.00418	87.4603	42.1599	-2.66345	91.2681	8.50547	7.97047
51	Participant_OS_051	11.7167	-2.39986	90.8098	43.319	-4.18976	94.698	8.38076	7.59099
52	Participant_OS_052	11.5336	-1.49156	89.9647	44.0529	-2.61239	92.0358	7.97871	7.51462
53	Participant_OS_053	11.5336	-1.15543	86.9478	48.4766	-2.4793	94.7383	7.48544	7.09528
54	Participant_OS_054	12.6321	-0.507342	82.15	43.5202	-1.19986	93.8902	7.97539	7.75549
55	Participant_OS_055	12.0828	-2.51511	81.4737	43.4279	-3.49109	87.9539	8.33739	7.67545
56	Participant_OS_056	12.0828	-2.51511	81.4737	43.4279	-3.49109	87.9539	8.33739	7.67545
57	Participant_OS_057	12.0828	-0.940574	80.1456	43.9289	-1.18734	93.1585	8.14949	7.92235
58	Participant_OS_058	12.6321	-0.914708	80.4168	45.3879	-0.548073	102.286	7.63159	7.53817
59	Participant_OS_059	12.0828	-1.57107	95.4654	43.9191	-2.53523	97.9037	8.1388	7.66988
60	Participant_OS_060	12.6321	-1.75928	99.4823	40.8586	-2.81995	108.057	8.8363	8.22876
61	Participant_OS_061	12.2659	-2.0128	91.907	46.2467	-3.68273	94.2431	7.88057	7.25657
62	Participant_OS_062	12.449	-1.88163	80.6778	42.3209	-2.20063	82.305	8.53145	8.08187
63	Participant_OS_063	11.7167	-2.39986	90.8098	43.319	-4.18976	94.698	8.38076	7.59099
64	Participant_OS_064	11.5336	-4.27294	83.8393	45.4571	-5.59259	85.9835	8.38194	7.35972
65	Participant_OS_065	12.0828	-1.89978	79.3995	44.7156	-2.84164	83.4396	8.25078	7.71484
66	Participant_OS_066	11.7167	-1.30045	84.0478	44.2988	-2.49101	85.8948	8.16169	7.69797
67	Participant_OS_067	11.7167	-2.3794	93.5125	43.2514	-3.60464	83.1076	8.46657	7.76446
68	Participant_OS_068	11.8998	-1.70056	83.6928	44.0282	-2.71395	88.2242	8.37799	7.84919
69	Participant_OS_069	12.4023	-2.66733	175.892	41.1247	-3.49855	177.712	9.07333	8.29331
70	Participant_OS_070	10.6183	-1.26025	87.3358	37.9095	-3.58283	92.1882	9.64506	8.74923
71	Participant_OS_071	11.8551	-0.755518	131.14	44.0762	-0.697718	138.191	7.92956	7.80167
72	Participant_OS_072	10.9844	-2.42802	87.9481	44.5815	-4.28259	84.883	8.09068	7.3374
73	Participant_OS_073	11.7167	-2.3794	93.5125	43.2514	-3.60464	83.1076	8.46657	7.76446
74	Participant_OS_074	12.2659	-1.79222	99.9595	43.627	-2.65545	105.416	8.25455	7.75114
75	Participant_OS_075	11.5336	-0.988563	93.8902	42.3759	-2.19993	87.9509	8.59704	8.14084
76	Participant_OS_076	11.7167	-2.36363	92.717	44.4833	-3.35581	90.6017	8.14791	7.53727
77	Participant_OS_077	11.5336	-1.16142	85.5091	43.0486	-2.28323	92.5625	8.42742	7.97287
78	Participant_OS_078	11.8551	-0.945941	177.248	44.3987	-0.806561	11.8095	7.93464	7.78698
79	Participant_OS_079	12.449	-2.21895	85.882	42.774	-3.73913	88.3978	8.52617	7.79029
80	Participant_OS_080	11.8998	-1.84695	94.4792	42.0118	-3.26027	93.7721	8.75269	8.07033
81	Participant_OS_081	12.0828	-0.985208	88.5191	40.8237	-0.797726	93.7306	8.52718	8.35871
82	Participant_OS_082	11.7167	-3.32195	93.648	44.5221	-4.47233	93.9889	8.44445	7.59461
83	Participant_OS_083	12.4023	-1.73166	177.86	41.6715	-2.67934	179.286	8.73673	8.17006
84	Participant_OS_084	11.4904	-1.71455	166.202	42.0421	-2.9004	172.652	8.35943	7.79915
85	Participant_OS_085	11.8551	-3.57197	179.015	42.7859	-4.0925	177.481	8.63579	7.8172
86	Participant_OS_086	11.8998	-0.30291	125.86	42.5954	-0.899336	114.201	8.05036	7.88129
87	Participant_OS_087	12.0828	-1.62113	89.0176	38.5956	-3.08813	89.9957	9.47659	8.72043
88	Participant_OS_088	12.2659	-1.97479	85.9558	41.4302	-2.78681	82.3267	8.78249	8.18865
89	Participant_OS_089	12.2659	-2.26737	92.1694	44.3697	-3.32786	94.9064	8.16217	7.5542
90	Participant_OS_090	11.1675	-2.59952	97.7225	46.1346	-3.72214	96.7059	7.7304	7.12312
91	Participant_OS_091	12.2659	-1.79222	99.9595	43.627	-2.65545	105.416	8.25455	7.75114
92	Participant_OS_092	12.0828	-0.619801	83.0788	42.358	-1.50063	81.6062	8.38696	8.08545
93	Participant_OS_093	12.4023	-2.45739	179.037	42.9267	-3.76659	0.024973	8.37339	7.65777
94	Participant_OS_094	12.2659	-1.48175	89.0401	41.9922	-4.12453	87.3217	8.63482	7.81061
95	Participant_OS_095	11.8998	-1.90459	78.6801	42.1873	-4.09821	81.3604	8.90776	8.03829
96	Participant_OS_096	11.5336	-0.988563	93.8902	42.3759	-2.19993	87.9509	8.59704	8.14084
97	Participant_OS_097	12.2659	-2.11104	88.2059	43.2731	-2.97977	91.5509	8.50119	7.90767
98	Participant_OS_098	12.2199	-2.4501	14.3497	42.4685	-7.09655	7.246	8.80563	7.42994
99	Participant_OS_099	11.6728	-2.46962	167.929	44.47	-2.43239	168.148	8.14893	7.6969
100	Participant_OS_100	11.6728	-2.67395	177.77	40.378	-3.4596	179.438	9.15816	8.3722
101	Participant_OS_101	12.0375	-0.804623	168.261	43.6412	-0.724084	178.053	7.83468	7.70517
102	Participant_OS_102	11.308	-1.1624	162.061	44.084	-1.32263	158.488	7.99017	7.74758
103	Participant_OS_103	12.2659	-2.26737	92.1694	44.3697	-3.32786	94.9064	8.16217	7.5542
104	Participant_OS_104	12.449	-2.33784	79.4349	42.8404	-5.00925	87.3258	8.61587	7.63901
105	Participant_OS_105	12.5847	-1.98509	170.325	39.6262	-2.54916	173.263	9.10175	8.51629
106	Participant_OS_106	11.8998	-2.85386	81.7781	43.8454	-3.57678	86.3445	8.39512	7.70923
107	Participant_OS_107	11.8998	-2.85386	81.7781	43.8454	-3.57678	86.3445	8.39512	7.70923
108	Participant_OS_108	12.2199	-2.50361	5.50281	39.5989	-2.73461	4.96405	9.3255	8.67036
109	Participant_OS_109	12.2199	-2.7341	169.496	41.8233	-3.8519	171.456	8.82845	8.02033
110	Participant_OS_110	11.8551	-1.79019	169.645	43.396	-1.63198	170.519	8.23101	7.91595
111	Participant_OS_111	12.0375	-3.54429	2.26516	43.3017	-4.08584	2.74732	8.67473	7.85031
112	Participant_OS_112	12.0375	-0.422773	126.294	42.4529	-0.310277	118.092	7.8762	7.81958
113	Participant_OS_113	11.6728	-2.1561	170.776	45.594	-2.43575	0.585901	7.91287	7.4854
114	Participant_OS_114	11.6728	-1.16139	3.67151	39.9529	-1.37128	1.10089	8.86226	8.55424
115	Participant_OS_115	11.8551	-1.09044	25.7707	43.1595	-1.75978	53.4533	8.04809	7.72396
116	Participant_OS_116	12.5847	-0.863789	172.367	42.1215	-1.88772	6.35374	8.2615	7.89661
117	Participant_OS_117	11.8998	-1.57233	81.8583	43.1521	-2.70464	92.7125	8.29438	7.77742
118	Participant_OS_118	12.2659	-1.2086	87.777	42.261	-2.09446	92.2665	8.49599	8.07047
119	Participant_OS_119	11.5336	-1.20031	89.6708	44.2565	-3.10863	91.2441	8.05834	7.50155
120	Participant_OS_120	11.6728	-2.84725	176.928	41.4376	-3.83492	173.88	8.89785	8.08085
121	Participant_OS_121	12.0375	-1.9379	163.971	43.4979	-3.07608	1.31781	7.89902	7.36853
122	Participant_OS_122	12.6321	-1.07454	91.5666	38.5199	-1.7165	91.7185	9.41957	8.98893
123	Participant_OS_123	11.6728	-3.59527	177.702	46.4345	-5.12768	179.036	7.90973	7.06117
124	Participant_OS_124	12.6321	-1.84685	81.6618	41.8911	-3.13246	87.0783	8.71772	8.06515
125	Participant_OS_125	12.6321	-1.55721	91.6693	38.8221	-2.78747	91.3904	9.67291	8.95731
	M	11.9407	-1.89651	100.763	43.0618	-2.89256	95.8735	8.42195	7.85485
	STD	0.388871	0.773712	42.4927	1.73236	1.204	44.1043	0.40934	0.367693

## Sheet: X
-12	-11.9	-11.8	-11.7	-11.6	-11.5	-11.4	-11.3	-11.2	-11.1	-11	-10.9	-10.8	-10.7	-10.6	-10.5	-10.4	-10.3	-10.2	-10.1	-10	-9.9	-9.8	-9.7	-9.6	-9.5	-9.4	-9.3	-9.2	-9.1	-9	-8.9	-8.8	-8.7	-8.6	-8.5	-8.4	-8.3	-8.2	-8.1	-8	-7.9	-7.8	-7.7	-7.6	-7.5	-7.4	-7.3	-7.2	-7.1
-12	-11.9	-11.8	-11.7	-11.6	-11.5	-11.4	-11.3	-11.2	-11.1	-11	-10.9	-10.8	-10.7	-10.6	-10.5	-10.4	-10.3	-10.2	-10.1	-10	-9.9	-9.8	-9.7	-9.6	-9.5	-9.4	-9.3	-9.2	-9.1	-9	-8.9	-8.8	-8.7	-8.6	-8.5	-8.4	-8.3	-8.2	-8.1	-8	-7.9	-7.8	-7.7	-7.6	-7.5	-7.4	-7.3	-7.2	-7.1
-12	-11.9	-11.8	-11.7	-11.6	-11.5	-11.4	-11.3	-11.2	-11.1	-11	-10.9	-10.8	-10.7	-10.6	-10.5	-10.4	-10.3	-10.2	-10.1	-10	-9.9	-9.8	-9.7	-9.6	-9.5	-9.4	-9.3	-9.2	-9.1	-9	-8.9	-8.8	-8.7	-8.6	-8.5	-8.4	-8.3	-8.2	-8.1	-8	-7.9	-7.8	-7.7	-7.6	-7.5	-7.4	-7.3	-7.2	-7.1
-12	-11.9	-11.8	-11.7	-11.6	-11.5	-11.4	-11.3	-11.2	-11.1	-11	-10.9	-10.8	-10.7	-10.6	-10.5	-10.4	-10.3	-10.2	-10.1	-10	-9.9	-9.8	-9.7	-9.6	-9.5	-9.4	-9.3	-9.2	-9.1	-9	-8.9	-8.8	-8.7	-8.6	-8.5	-8.4	-8.3	-8.2	-8.1	-8	-7.9	-7.8	-7.7	-7.6	-7.5	-7.4	-7.3	-7.2	-7.1
-12	-11.9	-11.8	-11.7	-11.6	-11.5	-11.4	-11.3	-11.2	-11.1	-11	-10.9	-10.8	-10.7	-10.6	-10.5	-10.4	-10.3	-10.2	-10.1	-10	-9.9	-9.8	-9.7	-9.6	-9.5	-9.4	-9.3	-9.2	-9.1	-9	-8.9	-8.8	-8.7	-8.6	-8.5	-8.4	-8.3	-8.2	-8.1	-8	-7.9	-7.8	-7.7	-7.6	-7.5	-7.4	-7.3	-7.2	-7.1
-12	-11.9	-11.8	-11.7	-11.6	-11.5	-11.4	-11.3	-11.2	-11.1	-11	-10.9	-10.8	-10.7	-10.6	-10.5	-10.4	-10.3	-10.2	-10.1	-10	-9.9	-9.8	-9.7	-9.6	-9.5	-9.4	-9.3	-9.2	-9.1	-9	-8.9	-8.8	-8.7	-8.6	-8.5	-8.4	-8.3	-8.2	-8.1	-8	-7.9	-7.8	-7.7	-7.6	-7.5	-7.4	-7.3	-7.2	-7.1
-12	-11.9	-11.8	-11.7	-11.6	-11.5	-11.4	-11.3	-11.2	-11.1	-11	-10.9	-10.8	-10.7	-10.6	-10.5	-10.4	-10.3	-10.2	-10.1	-10	-9.9	-9.8	-9.7	-9.6	-9.5	-9.4	-9.3	-9.2	-9.1	-9	-8.9	-8.8	-8.7	-8.6	-8.5	-8.4	-8.3	-8.2	-8.1	-8	-7.9	-7.8	-7.7	-7.6	-7.5	-7.4	-7.3	-7.2	-7.1
-12	-11.9	-11.8	-11.7	-11.6	-11.5	-11.4	-11.3	-11.2	-11.1	-11	-10.9	-10.8	-10.7	-10.6	-10.5	-10.4	-10.3	-10.2	-10.1	-10	-9.9	-9.8	-9.7	-9.6	-9.5	-9.4	-9.3	-9.2	-9.1	-9	-8.9	-8.8	-8.7	-8.6	-8.5	-8.4	-8.3	-8.2	-8.1	-8	-7.9	-7.8	-7.7	-7.6	-7.5	-7.4	-7.3	-7.2	-7.1
-12	-11.9	-11.8	-11.7	-11.6	-11.5	-11.4	-11.3	-11.2	-11.1	-11	-10.9	-10.8	-10.7	-10.6	-10.5	-10.4	-10.3	-10.2	-10.1	-10	-9.9	-9.8	-9.7	-9.6	-9.5	-9.4	-9.3	-9.2	-9.1	-9	-8.9	-8.8	-8.7	-8.6	-8.5	-8.4	-8.3	-8.2	-8.1	-8	-7.9	-7.8	-7.7	-7.6	-7.5	-7.4	-7.3	-7.2	-7.1
-12	-11.9	-11.8	-11.7	-11.6	-11.5	-11.4	-11.3	-11.2	-11.1	-11	-10.9	-10.8	-10.7	-10.6	-10.5	-10.4	-10.3	-10.2	-10.1	-10	-9.9	-9.8	-9.7	-9.6	-9.5	-9.4	-9.3	-9.2	-9.1	-9	-8.9	-8.8	-8.7	-8.6	-8.5	-8.4	-8.3	-8.2	-8.1	-8	-7.9	-7.8	-7.7	-7.6	-7.5	-7.4	-7.3	-7.2	-7.1
-12	-11.9	-11.8	-11.7	-11.6	-11.5	-11.4	-11.3	-11.2	-11.1	-11	-10.9	-10.8	-10.7	-10.6	-10.5	-10.4	-10.3	-10.2	-10.1	-10	-9.9	-9.8	-9.7	-9.6	-9.5	-9.4	-9.3	-9.2	-9.1	-9	-8.9	-8.8	-8.7	-8.6	-8.5	-8.4	-8.3	-8.2	-8.1	-8	-7.9	-7.8	-7.7	-7.6	-7.5	-7.4	-7.3	-7.2	-7.1
-12	-11.9	-11.8	-11.7	-11.6	-11.5	-11.4	-11.3	-11.2	-11.1	-11	-10.9	-10.8	-10.7	-10.6	-10.5	-10.4	-10.3	-10.2	-10.1	-10	-9.9	-9.8	-9.7	-9.6	-9.5	-9.4	-9.3	-9.2	-9.1	-9	-8.9	-8.8	-8.7	-8.6	-8.5	-8.4	-8.3	-8.2	-8.1	-8	-7.9	-7.8	-7.7	-7.6	-7.5	-7.4	-7.3	-7.2	-7.1
-12	-11.9	-11.8	-11.7	-11.6	-11.5	-11.4	-11.3	-11.2	-11.1	-11	-10.9	-10.8	-10.7	-10.6	-10.5	-10.4	-10.3	-10.2	-10.1	-10	-9.9	-9.8	-9.7	-9.6	-9.5	-9.4	-9.3	-9.2	-9.1	-9	-8.9	-8.8	-8.7	-8.6	-8.5	-8.4	-8.3	-8.2	-8.1	-8	-7.9	-7.8	-7.7	-7.6	-7.5	-7.4	-7.3	-7.2	-7.1
-12	-11.9	-11.8	-11.7	-11.6	-11.5	-11.4	-11.3	-11.2	-11.1	-11	-10.9	-10.8	-10.7	-10.6	-10.5	-10.4	-10.3	-10.2	-10.1	-10	-9.9	-9.8	-9.7	-9.6	-9.5	-9.4	-9.3	-9.2	-9.1	-9	-8.9	-8.8	-8.7	-8.6	-8.5	-8.4	-8.3	-8.2	-8.1	-8	-7.9	-7.8	-7.7	-7.6	-7.5	-7.4	-7.3	-7.2	-7.1
-12	-11.9	-11.8	-11.7	-11.6	-11.5	-11.4	-11.3	-11.2	-11.1	-11	-10.9	-10.8	-10.7	-10.6	-10.5	-10.4	-10.3	-10.2	-10.1	-10	-9.9	-9.8	-9.7	-9.6	-9.5	-9.4	-9.3	-9.2	-9.1	-9	-8.9	-8.8	-8.7	-8.6	-8.5	-8.4	-8.3	-8.2	-8.1	-8	-7.9	-7.8	-7.7	-7.6	-7.5	-7.4	-7.3	-7.2	-7.1
-12	-11.9	-11.8	-11.7	-11.6	-11.5	-11.4	-11.3	-11.2	-11.1	-11	-10.9	-10.8	-10.7	-10.6	-10.5	-10.4	-10.3	-10.2	-10.1	-10	-9.9	-9.8	-9.7	-9.6	-9.5	-9.4	-9.3	-9.2	-9.1	-9	-8.9	-8.8	-8.7	-8.6	-8.5	-8.4	-8.3	-8.2	-8.1	-8	-7.9	-7.8	-7.7	-7.6	-7.5	-7.4	-7.3	-7.2	-7.1
-12	-11.9	-11.8	-11.7	-11.6	-11.5	-11.4	-11.3	-11.2	-11.1	-11	-10.9	-10.8	-10.7	-10.6	-10.5	-10.4	-10.3	-10.2	-10.1	-10	-9.9	-9.8	-9.7	-9.6	-9.5	-9.4	-9.3	-9.2	-9.1	-9	-8.9	-8.8	-8.7	-8.6	-8.5	-8.4	-8.3	-8.2	-8.1	-8	-7.9	-7.8	-7.7	-7.6	-7.5	-7.4	-7.3	-7.2	-7.1
-12	-11.9	-11.8	-11.7	-11.6	-11.5	-11.4	-11.3	-11.2	-11.1	-11	-10.9	-10.8	-10.7	-10.6	-10.5	-10.4	-10.3	-10.2	-10.1	-10	-9.9	-9.8	-9.7	-9.6	-9.5	-9.4	-9.3	-9.2	-9.1	-9	-8.9	-8.8	-8.7	-8.6	-8.5	-8.4	-8.3	-8.2	-8.1	-8	-7.9	-7.8	-7.7	-7.6	-7.5	-7.4	-7.3	-7.2	-7.1
-12	-11.9	-11.8	-11.7	-11.6	-11.5	-11.4	-11.3	-11.2	-11.1	-11	-10.9	-10.8	-10.7	-10.6	-10.5	-10.4	-10.3	-10.2	-10.1	-10	-9.9	-9.8	-9.7	-9.6	-9.5	-9.4	-9.3	-9.2	-9.1	-9	-8.9	-8.8	-8.7	-8.6	-8.5	-8.4	-8.3	-8.2	-8.1	-8	-7.9	-7.8	-7.7	-7.6	-7.5	-7.4	-7.3	-7.2	-7.1
-12	-11.9	-11.8	-11.7	-11.6	-11.5	-11.4	-11.3	-11.2	-11.1	-11	-10.9	-10.8	-10.7	-10.6	-10.5	-10.4	-10.3	-10.2	-10.1	-10	-9.9	-9.8	-9.7	-9.6	-9.5	-9.4	-9.3	-9.2	-9.1	-9	-8.9	-8.8	-8.7	-8.6	-8.5	-8.4	-8.3	-8.2	-8.1	-8	-7.9	-7.8	-7.7	-7.6	-7.5	-7.4	-7.3	-7.2	-7.1
-12	-11.9	-11.8	-11.7	-11.6	-11.5	-11.4	-11.3	-11.2	-11.1	-11	-10.9	-10.8	-10.7	-10.6	-10.5	-10.4	-10.3	-10.2	-10.1	-10	-9.9	-9.8	-9.7	-9.6	-9.5	-9.4	-9.3	-9.2	-9.1	-9	-8.9	-8.8	-8.7	-8.6	-8.5	-8.4	-8.3	-8.2	-8.1	-8	-7.9	-7.8	-7.7	-7.6	-7.5	-7.4	-7.3	-7.2	-7.1
-12	-11.9	-11.8	-11.7	-11.6	-11.5	-11.4	-11.3	-11.2	-11.1	-11	-10.9	-10.8	-10.7	-10.6	-10.5	-10.4	-10.3	-10.2	-10.1	-10	-9.9	-9.8	-9.7	-9.6	-9.5	-9.4	-9.3	-9.2	-9.1	-9	-8.9	-8.8	-8.7	-8.6	-8.5	-8.4	-8.3	-8.2	-8.1	-8	-7.9	-7.8	-7.7	-7.6	-7.5	-7.4	-7.3	-7.2	-7.1
-12	-11.9	-11.8	-11.7	-11.6	-11.5	-11.4	-11.3	-11.2	-11.1	-11	-10.9	-10.8	-10.7	-10.6	-10.5	-10.4	-10.3	-10.2	-10.1	-10	-9.9	-9.8	-9.7	-9.6	-9.5	-9.4	-9.3	-9.2	-9.1	-9	-8.9	-8.8	-8.7	-8.6	-8.5	-8.4	-8.3	-8.2	-8.1	-8	-7.9	-7.8	-7.7	-7.6	-7.5	-7.4	-7.3	-7.2	-7.1
-12	-11.9	-11.8	-11.7	-11.6	-11.5	-11.4	-11.3	-11.2	-11.1	-11	-10.9	-10.8	-10.7	-10.6	-10.5	-10.4	-10.3	-10.2	-10.1	-10	-9.9	-9.8	-9.7	-9.6	-9.5	-9.4	-9.3	-9.2	-9.1	-9	-8.9	-8.8	-8.7	-8.6	-8.5	-8.4	-8.3	-8.2	-8.1	-8	-7.9	-7.8	-7.7	-7.6	-7.5	-7.4	-7.3	-7.2	-7.1
-12	-11.9	-11.8	-11.7	-11.6	-11.5	-11.4	-11.3	-11.2	-11.1	-11	-10.9	-10.8	-10.7	-10.6	-10.5	-10.4	-10.3	-10.2	-10.1	-10	-9.9	-9.8	-9.7	-9.6	-9.5	-9.4	-9.3	-9.2	-9.1	-9	-8.9	-8.8	-8.7	-8.6	-8.5	-8.4	-8.3	-8.2	-8.1	-8	-7.9	-7.8	-7.7	-7.6	-7.5	-7.4	-7.3	-7.2	-7.1
-12	-11.9	-11.8	-11.7	-11.6	-11.5	-11.4	-11.3	-11.2	-11.1	-11	-10.9	-10.8	-10.7	-10.6	-10.5	-10.4	-10.3	-10.2	-10.1	-10	-9.9	-9.8	-9.7	-9.6	-9.5	-9.4	-9.3	-9.2	-9.1	-9	-8.9	-8.8	-8.7	-8.6	-8.5	-8.4	-8.3	-8.2	-8.1	-8	-7.9	-7.8	-7.7	-7.6	-7.5	-7.4	-7.3	-7.2	-7.1
-12	-11.9	-11.8	-11.7	-11.6	-11.5	-11.4	-11.3	-11.2	-11.1	-11	-10.9	-10.8	-10.7	-10.6	-10.5	-10.4	-10.3	-10.2	-10.1	-10	-9.9	-9.8	-9.7	-9.6	-9.5	-9.4	-9.3	-9.2	-9.1	-9	-8.9	-8.8	-8.7	-8.6	-8.5	-8.4	-8.3	-8.2	-8.1	-8	-7.9	-7.8	-7.7	-7.6	-7.5	-7.4	-7.3	-7.2	-7.1
-12	-11.9	-11.8	-11.7	-11.6	-11.5	-11.4	-11.3	-11.2	-11.1	-11	-10.9	-10.8	-10.7	-10.6	-10.5	-10.4	-10.3	-10.2	-10.1	-10	-9.9	-9.8	-9.7	-9.6	-9.5	-9.4	-9.3	-9.2	-9.1	-9	-8.9	-8.8	-8.7	-8.6	-8.5	-8.4	-8.3	-8.2	-8.1	-8	-7.9	-7.8	-7.7	-7.6	-7.5	-7.4	-7.3	-7.2	-7.1
-12	-11.9	-11.8	-11.7	-11.6	-11.5	-11.4	-11.3	-11.2	-11.1	-11	-10.9	-10.8	-10.7	-10.6	-10.5	-10.4	-10.3	-10.2	-10.1	-10	-9.9	-9.8	-9.7	-9.6	-9.5	-9.4	-9.3	-9.2	-9.1	-9	-8.9	-8.8	-8.7	-8.6	-8.5	-8.4	-8.3	-8.2	-8.1	-8	-7.9	-7.8	-7.7	-7.6	-7.5	-7.4	-7.3	-7.2	-7.1
-12	-11.9	-11.8	-11.7	-11.6	-11.5	-11.4	-11.3	-11.2	-11.1	-11	-10.9	-10.8	-10.7	-10.6	-10.5	-10.4	-10.3	-10.2	-10.1	-10	-9.9	-9.8	-9.7	-9.6	-9.5	-9.4	-9.3	-9.2	-9.1	-9	-8.9	-8.8	-8.7	-8.6	-8.5	-8.4	-8.3	-8.2	-8.1	-8	-7.9	-7.8	-7.7	-7.6	-7.5	-7.4	-7.3	-7.2	-7.1
-12	-11.9	-11.8	-11.7	-11.6	-11.5	-11.4	-11.3	-11.2	-11.1	-11	-10.9	-10.8	-10.7	-10.6	-10.5	-10.4	-10.3	-10.2	-10.1	-10	-9.9	-9.8	-9.7	-9.6	-9.5	-9.4	-9.3	-9.2	-9.1	-9	-8.9	-8.8	-8.7	-8.6	-8.5	-8.4	-8.3	-8.2	-8.1	-8	-7.9	-7.8	-7.7	-7.6	-7.5	-7.4	-7.3	-7.2	-7.1
-12	-11.9	-11.8	-11.7	-11.6	-11.5	-11.4	-11.3	-11.2	-11.1	-11	-10.9	-10.8	-10.7	-10.6	-10.5	-10.4	-10.3	-10.2	-10.1	-10	-9.9	-9.8	-9.7	-9.6	-9.5	-9.4	-9.3	-9.2	-9.1	-9	-8.9	-8.8	-8.7	-8.6	-8.5	-8.4	-8.3	-8.2	-8.1	-8	-7.9	-7.8	-7.7	-7.6	-7.5	-7.4	-7.3	-7.2	-7.1
-12	-11.9	-11.8	-11.7	-11.6	-11.5	-11.4	-11.3	-11.2	-11.1	-11	-10.9	-10.8	-10.7	-10.6	-10.5	-10.4	-10.3	-10.2	-10.1	-10	-9.9	-9.8	-9.7	-9.6	-9.5	-9.4	-9.3	-9.2	-9.1	-9	-8.9	-8.8	-8.7	-8.6	-8.5	-8.4	-8.3	-8.2	-8.1	-8	-7.9	-7.8	-7.7	-7.6	-7.5	-7.4	-7.3	-7.2	-7.1
-12	-11.9	-11.8	-11.7	-11.6	-11.5	-11.4	-11.3	-11.2	-11.1	-11	-10.9	-10.8	-10.7	-10.6	-10.5	-10.4	-10.3	-10.2	-10.1	-10	-9.9	-9.8	-9.7	-9.6	-9.5	-9.4	-9.3	-9.2	-9.1	-9	-8.9	-8.8	-8.7	-8.6	-8.5	-8.4	-8.3	-8.2	-8.1	-8	-7.9	-7.8	-7.7	-7.6	-7.5	-7.4	-7.3	-7.2	-7.1
-12	-11.9	-11.8	-11.7	-11.6	-11.5	-11.4	-11.3	-11.2	-11.1	-11	-10.9	-10.8	-10.7	-10.6	-10.5	-10.4	-10.3	-10.2	-10.1	-10	-9.9	-9.8	-9.7	-9.6	-9.5	-9.4	-9.3	-9.2	-9.1	-9	-8.9	-8.8	-8.7	-8.6	-8.5	-8.4	-8.3	-8.2	-8.1	-8	-7.9	-7.8	-7.7	-7.6	-7.5	-7.4	-7.3	-7.2	-7.1
-12	-11.9	-11.8	-11.7	-11.6	-11.5	-11.4	-11.3	-11.2	-11.1	-11	-10.9	-10.8	-10.7	-10.6	-10.5	-10.4	-10.3	-10.2	-10.1	-10	-9.9	-9.8	-9.7	-9.6	-9.5	-9.4	-9.3	-9.2	-9.1	-9	-8.9	-8.8	-8.7	-8.6	-8.5	-8.4	-8.3	-8.2	-8.1	-8	-7.9	-7.8	-7.7	-7.6	-7.5	-7.4	-7.3	-7.2	-7.1
-12	-11.9	-11.8	-11.7	-11.6	-11.5	-11.4	-11.3	-11.2	-11.1	-11	-10.9	-10.8	-10.7	-10.6	-10.5	-10.4	-10.3	-10.2	-10.1	-10	-9.9	-9.8	-9.7	-9.6	-9.5	-9.4	-9.3	-9.2	-9.1	-9	-8.9	-8.8	-8.7	-8.6	-8.5	-8.4	-8.3	-8.2	-8.1	-8	-7.9	-7.8	-7.7	-7.6	-7.5	-7.4	-7.3	-7.2	-7.1
-12	-11.9	-11.8	-11.7	-11.6	-11.5	-11.4	-11.3	-11.2	-11.1	-11	-10.9	-10.8	-10.7	-10.6	-10.5	-10.4	-10.3	-10.2	-10.1	-10	-9.9	-9.8	-9.7	-9.6	-9.5	-9.4	-9.3	-9.2	-9.1	-9	-8.9	-8.8	-8.7	-8.6	-8.5	-8.4	-8.3	-8.2	-8.1	-8	-7.9	-7.8	-7.7	-7.6	-7.5	-7.4	-7.3	-7.2	-7.1
-12	-11.9	-11.8	-11.7	-11.6	-11.5	-11.4	-11.3	-11.2	-11.1	-11	-10.9	-10.8	-10.7	-10.6	-10.5	-10.4	-10.3	-10.2	-10.1	-10	-9.9	-9.8	-9.7	-9.6	-9.5	-9.4	-9.3	-9.2	-9.1	-9	-8.9	-8.8	-8.7	-8.6	-8.5	-8.4	-8.3	-8.2	-8.1	-8	-7.9	-7.8	-7.7	-7.6	-7.5	-7.4	-7.3	-7.2	-7.1
-12	-11.9	-11.8	-11.7	-11.6	-11.5	-11.4	-11.3	-11.2	-11.1	-11	-10.9	-10.8	-10.7	-10.6	-10.5	-10.4	-10.3	-10.2	-10.1	-10	-9.9	-9.8	-9.7	-9.6	-9.5	-9.4	-9.3	-9.2	-9.1	-9	-8.9	-8.8	-8.7	-8.6	-8.5	-8.4	-8.3	-8.2	-8.1	-8	-7.9	-7.8	-7.7	-7.6	-7.5	-7.4	-7.3	-7.2	-7.1
-12	-11.9	-11.8	-11.7	-11.6	-11.5	-11.4	-11.3	-11.2	-11.1	-11	-10.9	-10.8	-10.7	-10.6	-10.5	-10.4	-10.3	-10.2	-10.1	-10	-9.9	-9.8	-9.7	-9.6	-9.5	-9.4	-9.3	-9.2	-9.1	-9	-8.9	-8.8	-8.7	-8.6	-8.5	-8.4	-8.3	-8.2	-8.1	-8	-7.9	-7.8	-7.7	-7.6	-7.5	-7.4	-7.3	-7.2	-7.1
-12	-11.9	-11.8	-11.7	-11.6	-11.5	-11.4	-11.3	-11.2	-11.1	-11	-10.9	-10.8	-10.7	-10.6	-10.5	-10.4	-10.3	-10.2	-10.1	-10	-9.9	-9.8	-9.7	-9.6	-9.5	-9.4	-9.3	-9.2	-9.1	-9	-8.9	-8.8	-8.7	-8.6	-8.5	-8.4	-8.3	-8.2	-8.1	-8	-7.9	-7.8	-7.7	-7.6	-7.5	-7.4	-7.3	-7.2	-7.1
-12	-11.9	-11.8	-11.7	-11.6	-11.5	-11.4	-11.3	-11.2	-11.1	-11	-10.9	-10.8	-10.7	-10.6	-10.5	-10.4	-10.3	-10.2	-10.1	-10	-9.9	-9.8	-9.7	-9.6	-9.5	-9.4	-9.3	-9.2	-9.1	-9	-8.9	-8.8	-8.7	-8.6	-8.5	-8.4	-8.3	-8.2	-8.1	-8	-7.9	-7.8	-7.7	-7.6	-7.5	-7.4	-7.3	-7.2	-7.1
-12	-11.9	-11.8	-11.7	-11.6	-11.5	-11.4	-11.3	-11.2	-11.1	-11	-10.9	-10.8	-10.7	-10.6	-10.5	-10.4	-10.3	-10.2	-10.1	-10	-9.9	-9.8	-9.7	-9.6	-9.5	-9.4	-9.3	-9.2	-9.1	-9	-8.9	-8.8	-8.7	-8.6	-8.5	-8.4	-8.3	-8.2	-8.1	-8	-7.9	-7.8	-7.7	-7.6	-7.5	-7.4	-7.3	-7.2	-7.1
-12	-11.9	-11.8	-11.7	-11.6	-11.5	-11.4	-11.3	-11.2	-11.1	-11	-10.9	-10.8	-10.7	-10.6	-10.5	-10.4	-10.3	-10.2	-10.1	-10	-9.9	-9.8	-9.7	-9.6	-9.5	-9.4	-9.3	-9.2	-9.1	-9	-8.9	-8.8	-8.7	-8.6	-8.5	-8.4	-8.3	-8.2	-8.1	-8	-7.9	-7.8	-7.7	-7.6	-7.5	-7.4	-7.3	-7.2	-7.1
-12	-11.9	-11.8	-11.7	-11.6	-11.5	-11.4	-11.3	-11.2	-11.1	-11	-10.9	-10.8	-10.7	-10.6	-10.5	-10.4	-10.3	-10.2	-10.1	-10	-9.9	-9.8	-9.7	-9.6	-9.5	-9.4	-9.3	-9.2	-9.1	-9	-8.9	-8.8	-8.7	-8.6	-8.5	-8.4	-8.3	-8.2	-8.1	-8	-7.9	-7.8	-7.7	-7.6	-7.5	-7.4	-7.3	-7.2	-7.1
-12	-11.9	-11.8	-11.7	-11.6	-11.5	-11.4	-11.3	-11.2	-11.1	-11	-10.9	-10.8	-10.7	-10.6	-10.5	-10.4	-10.3	-10.2	-10.1	-10	-9.9	-9.8	-9.7	-9.6	-9.5	-9.4	-9.3	-9.2	-9.1	-9	-8.9	-8.8	-8.7	-8.6	-8.5	-8.4	-8.3	-8.2	-8.1	-8	-7.9	-7.8	-7.7	-7.6	-7.5	-7.4	-7.3	-7.2	-7.1
-12	-11.9	-11.8	-11.7	-11.6	-11.5	-11.4	-11.3	-11.2	-11.1	-11	-10.9	-10.8	-10.7	-10.6	-10.5	-10.4	-10.3	-10.2	-10.1	-10	-9.9	-9.8	-9.7	-9.6	-9.5	-9.4	-9.3	-9.2	-9.1	-9	-8.9	-8.8	-8.7	-8.6	-8.5	-8.4	-8.3	-8.2	-8.1	-8	-7.9	-7.8	-7.7	-7.6	-7.5	-7.4	-7.3	-7.2	-7.1
-12	-11.9	-11.8	-11.7	-11.6	-11.5	-11.4	-11.3	-11.2	-11.1	-11	-10.9	-10.8	-10.7	-10.6	-10.5	-10.4	-10.3	-10.2	-10.1	-10	-9.9	-9.8	-9.7	-9.6	-9.5	-9.4	-9.3	-9.2	-9.1	-9	-8.9	-8.8	-8.7	-8.6	-8.5	-8.4	-8.3	-8.2	-8.1	-8	-7.9	-7.8	-7.7	-7.6	-7.5	-7.4	-7.3	-7.2	-7.1
-12	-11.9	-11.8	-11.7	-11.6	-11.5	-11.4	-11.3	-11.2	-11.1	-11	-10.9	-10.8	-10.7	-10.6	-10.5	-10.4	-10.3	-10.2	-10.1	-10	-9.9	-9.8	-9.7	-9.6	-9.5	-9.4	-9.3	-9.2	-9.1	-9	-8.9	-8.8	-8.7	-8.6	-8.5	-8.4	-8.3	-8.2	-8.1	-8	-7.9	-7.8	-7.7	-7.6	-7.5	-7.4	-7.3	-7.2	-7.1
-12	-11.9	-11.8	-11.7	-11.6	-11.5	-11.4	-11.3	-11.2	-11.1	-11	-10.9	-10.8	-10.7	-10.6	-10.5	-10.4	-10.3	-10.2	-10.1	-10	-9.9	-9.8	-9.7	-9.6	-9.5	-9.4	-9.3	-9.2	-9.1	-9	-8.9	-8.8	-8.7	-8.6	-8.5	-8.4	-8.3	-8.2	-8.1	-8	-7.9	-7.8	-7.7	-7.6	-7.5	-7.4	-7.3	-7.2	-7.1
-12	-11.9	-11.8	-11.7	-11.6	-11.5	-11.4	-11.3	-11.2	-11.1	-11	-10.9	-10.8	-10.7	-10.6	-10.5	-10.4	-10.3	-10.2	-10.1	-10	-9.9	-9.8	-9.7	-9.6	-9.5	-9.4	-9.3	-9.2	-9.1	-9	-8.9	-8.8	-8.7	-8.6	-8.5	-8.4	-8.3	-8.2	-8.1	-8	-7.9	-7.8	-7.7	-7.6	-7.5	-7.4	-7.3	-7.2	-7.1
-12	-11.9	-11.8	-11.7	-11.6	-11.5	-11.4	-11.3	-11.2	-11.1	-11	-10.9	-10.8	-10.7	-10.6	-10.5	-10.4	-10.3	-10.2	-10.1	-10	-9.9	-9.8	-9.7	-9.6	-9.5	-9.4	-9.3	-9.2	-9.1	-9	-8.9	-8.8	-8.7	-8.6	-8.5	-8.4	-8.3	-8.2	-8.1	-8	-7.9	-7.8	-7.7	-7.6	-7.5	-7.4	-7.3	-7.2	-7.1
-12	-11.9	-11.8	-11.7	-11.6	-11.5	-11.4	-11.3	-11.2	-11.1	-11	-10.9	-10.8	-10.7	-10.6	-10.5	-10.4	-10.3	-10.2	-10.1	-10	-9.9	-9.8	-9.7	-9.6	-9.5	-9.4	-9.3	-9.2	-9.1	-9	-8.9	-8.8	-8.7	-8.6	-8.5	-8.4	-8.3	-8.2	-8.1	-8	-7.9	-7.8	-7.7	-7.6	-7.5	-7.4	-7.3	-7.2	-7.1
-12	-11.9	-11.8	-11.7	-11.6	-11.5	-11.4	-11.3	-11.2	-11.1	-11	-10.9	-10.8	-10.7	-10.6	-10.5	-10.4	-10.3	-10.2	-10.1	-10	-9.9	-9.8	-9.7	-9.6	-9.5	-9.4	-9.3	-9.2	-9.1	-9	-8.9	-8.8	-8.7	-8.6	-8.5	-8.4	-8.3	-8.2	-8.1	-8	-7.9	-7.8	-7.7	-7.6	-7.5	-7.4	-7.3	-7.2	-7.1
-12	-11.9	-11.8	-11.7	-11.6	-11.5	-11.4	-11.3	-11.2	-11.1	-11	-10.9	-10.8	-10.7	-10.6	-10.5	-10.4	-10.3	-10.2	-10.1	-10	-9.9	-9.8	-9.7	-9.6	-9.5	-9.4	-9.3	-9.2	-9.1	-9	-8.9	-8.8	-8.7	-8.6	-8.5	-8.4	-8.3	-8.2	-8.1	-8	-7.9	-7.8	-7.7	-7.6	-7.5	-7.4	-7.3	-7.2	-7.1
-12	-11.9	-11.8	-11.7	-11.6	-11.5	-11.4	-11.3	-11.2	-11.1	-11	-10.9	-10.8	-10.7	-10.6	-10.5	-10.4	-10.3	-10.2	-10.1	-10	-9.9	-9.8	-9.7	-9.6	-9.5	-9.4	-9.3	-9.2	-9.1	-9	-8.9	-8.8	-8.7	-8.6	-8.5	-8.4	-8.3	-8.2	-8.1	-8	-7.9	-7.8	-7.7	-7.6	-7.5	-7.4	-7.3	-7.2	-7.1
-12	-11.9	-11.8	-11.7	-11.6	-11.5	-11.4	-11.3	-11.2	-11.1	-11	-10.9	-10.8	-10.7	-10.6	-10.5	-10.4	-10.3	-10.2	-10.1	-10	-9.9	-9.8	-9.7	-9.6	-9.5	-9.4	-9.3	-9.2	-9.1	-9	-8.9	-8.8	-8.7	-8.6	-8.5	-8.4	-8.3	-8.2	-8.1	-8	-7.9	-7.8	-7.7	-7.6	-7.5	-7.4	-7.3	-7.2	-7.1
-12	-11.9	-11.8	-11.7	-11.6	-11.5	-11.4	-11.3	-11.2	-11.1	-11	-10.9	-10.8	-10.7	-10.6	-10.5	-10.4	-10.3	-10.2	-10.1	-10	-9.9	-9.8	-9.7	-9.6	-9.5	-9.4	-9.3	-9.2	-9.1	-9	-8.9	-8.8	-8.7	-8.6	-8.5	-8.4	-8.3	-8.2	-8.1	-8	-7.9	-7.8	-7.7	-7.6	-7.5	-7.4	-7.3	-7.2	-7.1
-12	-11.9	-11.8	-11.7	-11.6	-11.5	-11.4	-11.3	-11.2	-11.1	-11	-10.9	-10.8	-10.7	-10.6	-10.5	-10.4	-10.3	-10.2	-10.1	-10	-9.9	-9.8	-9.7	-9.6	-9.5	-9.4	-9.3	-9.2	-9.1	-9	-8.9	-8.8	-8.7	-8.6	-8.5	-8.4	-8.3	-8.2	-8.1	-8	-7.9	-7.8	-7.7	-7.6	-7.5	-7.4	-7.3	-7.2	-7.1
-12	-11.9	-11.8	-11.7	-11.6	-11.5	-11.4	-11.3	-11.2	-11.1	-11	-10.9	-10.8	-10.7	-10.6	-10.5	-10.4	-10.3	-10.2	-10.1	-10	-9.9	-9.8	-9.7	-9.6	-9.5	-9.4	-9.3	-9.2	-9.1	-9	-8.9	-8.8	-8.7	-8.6	-8.5	-8.4	-8.3	-8.2	-8.1	-8	-7.9	-7.8	-7.7	-7.6	-7.5	-7.4	-7.3	-7.2	-7.1
-12	-11.9	-11.8	-11.7	-11.6	-11.5	-11.4	-11.3	-11.2	-11.1	-11	-10.9	-10.8	-10.7	-10.6	-10.5	-10.4	-10.3	-10.2	-10.1	-10	-9.9	-9.8	-9.7	-9.6	-9.5	-9.4	-9.3	-9.2	-9.1	-9	-8.9	-8.8	-8.7	-8.6	-8.5	-8.4	-8.3	-8.2	-8.1	-8	-7.9	-7.8	-7.7	-7.6	-7.5	-7.4	-7.3	-7.2	-7.1
-12	-11.9	-11.8	-11.7	-11.6	-11.5	-11.4	-11.3	-11.2	-11.1	-11	-10.9	-10.8	-10.7	-10.6	-10.5	-10.4	-10.3	-10.2	-10.1	-10	-9.9	-9.8	-9.7	-9.6	-9.5	-9.4	-9.3	-9.2	-9.1	-9	-8.9	-8.8	-8.7	-8.6	-8.5	-8.4	-8.3	-8.2	-8.1	-8	-7.9	-7.8	-7.7	-7.6	-7.5	-7.4	-7.3	-7.2	-7.1
-12	-11.9	-11.8	-11.7	-11.6	-11.5	-11.4	-11.3	-11.2	-11.1	-11	-10.9	-10.8	-10.7	-10.6	-10.5	-10.4	-10.3	-10.2	-10.1	-10	-9.9	-9.8	-9.7	-9.6	-9.5	-9.4	-9.3	-9.2	-9.1	-9	-8.9	-8.8	-8.7	-8.6	-8.5	-8.4	-8.3	-8.2	-8.1	-8	-7.9	-7.8	-7.7	-7.6	-7.5	-7.4	-7.3	-7.2	-7.1
-12	-11.9	-11.8	-11.7	-11.6	-11.5	-11.4	-11.3	-11.2	-11.1	-11	-10.9	-10.8	-10.7	-10.6	-10.5	-10.4	-10.3	-10.2	-10.1	-10	-9.9	-9.8	-9.7	-9.6	-9.5	-9.4	-9.3	-9.2	-9.1	-9	-8.9	-8.8	-8.7	-8.6	-8.5	-8.4	-8.3	-8.2	-8.1	-8	-7.9	-7.8	-7.7	-7.6	-7.5	-7.4	-7.3	-7.2	-7.1
-12	-11.9	-11.8	-11.7	-11.6	-11.5	-11.4	-11.3	-11.2	-11.1	-11	-10.9	-10.8	-10.7	-10.6	-10.5	-10.4	-10.3	-10.2	-10.1	-10	-9.9	-9.8	-9.7	-9.6	-9.5	-9.4	-9.3	-9.2	-9.1	-9	-8.9	-8.8	-8.7	-8.6	-8.5	-8.4	-8.3	-8.2	-8.1	-8	-7.9	-7.8	-7.7	-7.6	-7.5	-7.4	-7.3	-7.2	-7.1
-12	-11.9	-11.8	-11.7	-11.6	-11.5	-11.4	-11.3	-11.2	-11.1	-11	-10.9	-10.8	-10.7	-10.6	-10.5	-10.4	-10.3	-10.2	-10.1	-10	-9.9	-9.8	-9.7	-9.6	-9.5	-9.4	-9.3	-9.2	-9.1	-9	-8.9	-8.8	-8.7	-8.6	-8.5	-8.4	-8.3	-8.2	-8.1	-8	-7.9	-7.8	-7.7	-7.6	-7.5	-7.4	-7.3	-7.2	-7.1
-12	-11.9	-11.8	-11.7	-11.6	-11.5	-11.4	-11.3	-11.2	-11.1	-11	-10.9	-10.8	-10.7	-10.6	-10.5	-10.4	-10.3	-10.2	-10.1	-10	-9.9	-9.8	-9.7	-9.6	-9.5	-9.4	-9.3	-9.2	-9.1	-9	-8.9	-8.8	-8.7	-8.6	-8.5	-8.4	-8.3	-8.2	-8.1	-8	-7.9	-7.8	-7.7	-7.6	-7.5	-7.4	-7.3	-7.2	-7.1
-12	-11.9	-11.8	-11.7	-11.6	-11.5	-11.4	-11.3	-11.2	-11.1	-11	-10.9	-10.8	-10.7	-10.6	-10.5	-10.4	-10.3	-10.2	-10.1	-10	-9.9	-9.8	-9.7	-9.6	-9.5	-9.4	-9.3	-9.2	-9.1	-9	-8.9	-8.8	-8.7	-8.6	-8.5	-8.4	-8.3	-8.2	-8.1	-8	-7.9	-7.8	-7.7	-7.6	-7.5	-7.4	-7.3	-7.2	-7.1
-12	-11.9	-11.8	-11.7	-11.6	-11.5	-11.4	-11.3	-11.2	-11.1	-11	-10.9	-10.8	-10.7	-10.6	-10.5	-10.4	-10.3	-10.2	-10.1	-10	-9.9	-9.8	-9.7	-9.6	-9.5	-9.4	-9.3	-9.2	-9.1	-9	-8.9	-8.8	-8.7	-8.6	-8.5	-8.4	-8.3	-8.2	-8.1	-8	-7.9	-7.8	-7.7	-7.6	-7.5	-7.4	-7.3	-7.2	-7.1
-12	-11.9	-11.8	-11.7	-11.6	-11.5	-11.4	-11.3	-11.2	-11.1	-11	-10.9	-10.8	-10.7	-10.6	-10.5	-10.4	-10.3	-10.2	-10.1	-10	-9.9	-9.8	-9.7	-9.6	-9.5	-9.4	-9.3	-9.2	-9.1	-9	-8.9	-8.8	-8.7	-8.6	-8.5	-8.4	-8.3	-8.2	-8.1	-8	-7.9	-7.8	-7.7	-7.6	-7.5	-7.4	-7.3	-7.2	-7.1
-12	-11.9	-11.8	-11.7	-11.6	-11.5	-11.4	-11.3	-11.2	-11.1	-11	-10.9	-10.8	-10.7	-10.6	-10.5	-10.4	-10.3	-10.2	-10.1	-10	-9.9	-9.8	-9.7	-9.6	-9.5	-9.4	-9.3	-9.2	-9.1	-9	-8.9	-8.8	-8.7	-8.6	-8.5	-8.4	-8.3	-8.2	-8.1	-8	-7.9	-7.8	-7.7	-7.6	-7.5	-7.4	-7.3	-7.2	-7.1
-12	-11.9	-11.8	-11.7	-11.6	-11.5	-11.4	-11.3	-11.2	-11.1	-11	-10.9	-10.8	-10.7	-10.6	-10.5	-10.4	-10.3	-10.2	-10.1	-10	-9.9	-9.8	-9.7	-9.6	-9.5	-9.4	-9.3	-9.2	-9.1	-9	-8.9	-8.8	-8.7	-8.6	-8.5	-8.4	-8.3	-8.2	-8.1	-8	-7.9	-7.8	-7.7	-7.6	-7.5	-7.4	-7.3	-7.2	-7.1
-12	-11.9	-11.8	-11.7	-11.6	-11.5	-11.4	-11.3	-11.2	-11.1	-11	-10.9	-10.8	-10.7	-10.6	-10.5	-10.4	-10.3	-10.2	-10.1	-10	-9.9	-9.8	-9.7	-9.6	-9.5	-9.4	-9.3	-9.2	-9.1	-9	-8.9	-8.8	-8.7	-8.6	-8.5	-8.4	-8.3	-8.2	-8.1	-8	-7.9	-7.8	-7.7	-7.6	-7.5	-7.4	-7.3	-7.2	-7.1
-12	-11.9	-11.8	-11.7	-11.6	-11.5	-11.4	-11.3	-11.2	-11.1	-11	-10.9	-10.8	-10.7	-10.6	-10.5	-10.4	-10.3	-10.2	-10.1	-10	-9.9	-9.8	-9.7	-9.6	-9.5	-9.4	-9.3	-9.2	-9.1	-9	-8.9	-8.8	-8.7	-8.6	-8.5	-8.4	-8.3	-8.2	-8.1	-8	-7.9	-7.8	-7.7	-7.6	-7.5	-7.4	-7.3	-7.2	-7.1
-12	-11.9	-11.8	-11.7	-11.6	-11.5	-11.4	-11.3	-11.2	-11.1	-11	-10.9	-10.8	-10.7	-10.6	-10.5	-10.4	-10.3	-10.2	-10.1	-10	-9.9	-9.8	-9.7	-9.6	-9.5	-9.4	-9.3	-9.2	-9.1	-9	-8.9	-8.8	-8.7	-8.6	-8.5	-8.4	-8.3	-8.2	-8.1	-8	-7.9	-7.8	-7.7	-7.6	-7.5	-7.4	-7.3	-7.2	-7.1
-12	-11.9	-11.8	-11.7	-11.6	-11.5	-11.4	-11.3	-11.2	-11.1	-11	-10.9	-10.8	-10.7	-10.6	-10.5	-10.4	-10.3	-10.2	-10.1	-10	-9.9	-9.8	-9.7	-9.6	-9.5	-9.4	-9.3	-9.2	-9.1	-9	-8.9	-8.8	-8.7	-8.6	-8.5	-8.4	-8.3	-8.2	-8.1	-8	-7.9	-7.8	-7.7	-7.6	-7.5	-7.4	-7.3	-7.2	-7.1
-12	-11.9	-11.8	-11.7	-11.6	-11.5	-11.4	-11.3	-11.2	-11.1	-11	-10.9	-10.8	-10.7	-10.6	-10.5	-10.4	-10.3	-10.2	-10.1	-10	-9.9	-9.8	-9.7	-9.6	-9.5	-9.4	-9.3	-9.2	-9.1	-9	-8.9	-8.8	-8.7	-8.6	-8.5	-8.4	-8.3	-8.2	-8.1	-8	-7.9	-7.8	-7.7	-7.6	-7.5	-7.4	-7.3	-7.2	-7.1
-12	-11.9	-11.8	-11.7	-11.6	-11.5	-11.4	-11.3	-11.2	-11.1	-11	-10.9	-10.8	-10.7	-10.6	-10.5	-10.4	-10.3	-10.2	-10.1	-10	-9.9	-9.8	-9.7	-9.6	-9.5	-9.4	-9.3	-9.2	-9.1	-9	-8.9	-8.8	-8.7	-8.6	-8.5	-8.4	-8.3	-8.2	-8.1	-8	-7.9	-7.8	-7.7	-7.6	-7.5	-7.4	-7.3	-7.2	-7.1
-12	-11.9	-11.8	-11.7	-11.6	-11.5	-11.4	-11.3	-11.2	-11.1	-11	-10.9	-10.8	-10.7	-10.6	-10.5	-10.4	-10.3	-10.2	-10.1	-10	-9.9	-9.8	-9.7	-9.6	-9.5	-9.4	-9.3	-9.2	-9.1	-9	-8.9	-8.8	-8.7	-8.6	-8.5	-8.4	-8.3	-8.2	-8.1	-8	-7.9	-7.8	-7.7	-7.6	-7.5	-7.4	-7.3	-7.2	-7.1
-12	-11.9	-11.8	-11.7	-11.6	-11.5	-11.4	-11.3	-11.2	-11.1	-11	-10.9	-10.8	-10.7	-10.6	-10.5	-10.4	-10.3	-10.2	-10.1	-10	-9.9	-9.8	-9.7	-9.6	-9.5	-9.4	-9.3	-9.2	-9.1	-9	-8.9	-8.8	-8.7	-8.6	-8.5	-8.4	-8.3	-8.2	-8.1	-8	-7.9	-7.8	-7.7	-7.6	-7.5	-7.4	-7.3	-7.2	-7.1
-12	-11.9	-11.8	-11.7	-11.6	-11.5	-11.4	-11.3	-11.2	-11.1	-11	-10.9	-10.8	-10.7	-10.6	-10.5	-10.4	-10.3	-10.2	-10.1	-10	-9.9	-9.8	-9.7	-9.6	-9.5	-9.4	-9.3	-9.2	-9.1	-9	-8.9	-8.8	-8.7	-8.6	-8.5	-8.4	-8.3	-8.2	-8.1	-8	-7.9	-7.8	-7.7	-7.6	-7.5	-7.4	-7.3	-7.2	-7.1
-12	-11.9	-11.8	-11.7	-11.6	-11.5	-11.4	-11.3	-11.2	-11.1	-11	-10.9	-10.8	-10.7	-10.6	-10.5	-10.4	-10.3	-10.2	-10.1	-10	-9.9	-9.8	-9.7	-9.6	-9.5	-9.4	-9.3	-9.2	-9.1	-9	-8.9	-8.8	-8.7	-8.6	-8.5	-8.4	-8.3	-8.2	-8.1	-8	-7.9	-7.8	-7.7	-7.6	-7.5	-7.4	-7.3	-7.2	-7.1
-12	-11.9	-11.8	-11.7	-11.6	-11.5	-11.4	-11.3	-11.2	-11.1	-11	-10.9	-10.8	-10.7	-10.6	-10.5	-10.4	-10.3	-10.2	-10.1	-10	-9.9	-9.8	-9.7	-9.6	-9.5	-9.4	-9.3	-9.2	-9.1	-9	-8.9	-8.8	-8.7	-8.6	-8.5	-8.4	-8.3	-8.2	-8.1	-8	-7.9	-7.8	-7.7	-7.6	-7.5	-7.4	-7.3	-7.2	-7.1
-12	-11.9	-11.8	-11.7	-11.6	-11.5	-11.4	-11.3	-11.2	-11.1	-11	-10.9	-10.8	-10.7	-10.6	-10.5	-10.4	-10.3	-10.2	-10.1	-10	-9.9	-9.8	-9.7	-9.6	-9.5	-9.4	-9.3	-9.2	-9.1	-9	-8.9	-8.8	-8.7	-8.6	-8.5	-8.4	-8.3	-8.2	-8.1	-8	-7.9	-7.8	-7.7	-7.6	-7.5	-7.4	-7.3	-7.2	-7.1
-12	-11.9	-11.8	-11.7	-11.6	-11.5	-11.4	-11.3	-11.2	-11.1	-11	-10.9	-10.8	-10.7	-10.6	-10.5	-10.4	-10.3	-10.2	-10.1	-10	-9.9	-9.8	-9.7	-9.6	-9.5	-9.4	-9.3	-9.2	-9.1	-9	-8.9	-8.8	-8.7	-8.6	-8.5	-8.4	-8.3	-8.2	-8.1	-8	-7.9	-7.8	-7.7	-7.6	-7.5	-7.4	-7.3	-7.2	-7.1
-12	-11.9	-11.8	-11.7	-11.6	-11.5	-11.4	-11.3	-11.2	-11.1	-11	-10.9	-10.8	-10.7	-10.6	-10.5	-10.4	-10.3	-10.2	-10.1	-10	-9.9	-9.8	-9.7	-9.6	-9.5	-9.4	-9.3	-9.2	-9.1	-9	-8.9	-8.8	-8.7	-8.6	-8.5	-8.4	-8.3	-8.2	-8.1	-8	-7.9	-7.8	-7.7	-7.6	-7.5	-7.4	-7.3	-7.2	-7.1
-12	-11.9	-11.8	-11.7	-11.6	-11.5	-11.4	-11.3	-11.2	-11.1	-11	-10.9	-10.8	-10.7	-10.6	-10.5	-10.4	-10.3	-10.2	-10.1	-10	-9.9	-9.8	-9.7	-9.6	-9.5	-9.4	-9.3	-9.2	-9.1	-9	-8.9	-8.8	-8.7	-8.6	-8.5	-8.4	-8.3	-8.2	-8.1	-8	-7.9	-7.8	-7.7	-7.6	-7.5	-7.4	-7.3	-7.2	-7.1
-12	-11.9	-11.8	-11.7	-11.6	-11.5	-11.4	-11.3	-11.2	-11.1	-11	-10.9	-10.8	-10.7	-10.6	-10.5	-10.4	-10.3	-10.2	-10.1	-10	-9.9	-9.8	-9.7	-9.6	-9.5	-9.4	-9.3	-9.2	-9.1	-9	-8.9	-8.8	-8.7	-8.6	-8.5	-8.4	-8.3	-8.2	-8.1	-8	-7.9	-7.8	-7.7	-7.6	-7.5	-7.4	-7.3	-7.2	-7.1
-12	-11.9	-11.8	-11.7	-11.6	-11.5	-11.4	-11.3	-11.2	-11.1	-11	-10.9	-10.8	-10.7	-10.6	-10.5	-10.4	-10.3	-10.2	-10.1	-10	-9.9	-9.8	-9.7	-9.6	-9.5	-9.4	-9.3	-9.2	-9.1	-9	-8.9	-8.8	-8.7	-8.6	-8.5	-8.4	-8.3	-8.2	-8.1	-8	-7.9	-7.8	-7.7	-7.6	-7.5	-7.4	-7.3	-7.2	-7.1
-12	-11.9	-11.8	-11.7	-11.6	-11.5	-11.4	-11.3	-11.2	-11.1	-11	-10.9	-10.8	-10.7	-10.6	-10.5	-10.4	-10.3	-10.2	-10.1	-10	-9.9	-9.8	-9.7	-9.6	-9.5	-9.4	-9.3	-9.2	-9.1	-9	-8.9	-8.8	-8.7	-8.6	-8.5	-8.4	-8.3	-8.2	-8.1	-8	-7.9	-7.8	-7.7	-7.6	-7.5	-7.4	-7.3	-7.2	-7.1
-12	-11.9	-11.8	-11.7	-11.6	-11.5	-11.4	-11.3	-11.2	-11.1	-11	-10.9	-10.8	-10.7	-10.6	-10.5	-10.4	-10.3	-10.2	-10.1	-10	-9.9	-9.8	-9.7	-9.6	-9.5	-9.4	-9.3	-9.2	-9.1	-9	-8.9	-8.8	-8.7	-8.6	-8.5	-8.4	-8.3	-8.2	-8.1	-8	-7.9	-7.8	-7.7	-7.6	-7.5	-7.4	-7.3	-7.2	-7.1
-12	-11.9	-11.8	-11.7	-11.6	-11.5	-11.4	-11.3	-11.2	-11.1	-11	-10.9	-10.8	-10.7	-10.6	-10.5	-10.4	-10.3	-10.2	-10.1	-10	-9.9	-9.8	-9.7	-9.6	-9.5	-9.4	-9.3	-9.2	-9.1	-9	-8.9	-8.8	-8.7	-8.6	-8.5	-8.4	-8.3	-8.2	-8.1	-8	-7.9	-7.8	-7.7	-7.6	-7.5	-7.4	-7.3	-7.2	-7.1
-12	-11.9	-11.8	-11.7	-11.6	-11.5	-11.4	-11.3	-11.2	-11.1	-11	-10.9	-10.8	-10.7	-10.6	-10.5	-10.4	-10.3	-10.2	-10.1	-10	-9.9	-9.8	-9.7	-9.6	-9.5	-9.4	-9.3	-9.2	-9.1	-9	-8.9	-8.8	-8.7	-8.6	-8.5	-8.4	-8.3	-8.2	-8.1	-8	-7.9	-7.8	-7.7	-7.6	-7.5	-7.4	-7.3	-7.2	-7.1
-12	-11.9	-11.8	-11.7	-11.6	-11.5	-11.4	-11.3	-11.2	-11.1	-11	-10.9	-10.8	-10.7	-10.6	-10.5	-10.4	-10.3	-10.2	-10.1	-10	-9.9	-9.8	-9.7	-9.6	-9.5	-9.4	-9.3	-9.2	-9.1	-9	-8.9	-8.8	-8.7	-8.6	-8.5	-8.4	-8.3	-8.2	-8.1	-8	-7.9	-7.8	-7.7	-7.6	-7.5	-7.4	-7.3	-7.2	-7.1
-12	-11.9	-11.8	-11.7	-11.6	-11.5	-11.4	-11.3	-11.2	-11.1	-11	-10.9	-10.8	-10.7	-10.6	-10.5	-10.4	-10.3	-10.2	-10.1	-10	-9.9	-9.8	-9.7	-9.6	-9.5	-9.4	-9.3	-9.2	-9.1	-9	-8.9	-8.8	-8.7	-8.6	-8.5	-8.4	-8.3	-8.2	-8.1	-8	-7.9	-7.8	-7.7	-7.6	-7.5	-7.4	-7.3	-7.2	-7.1
-12	-11.9	-11.8	-11.7	-11.6	-11.5	-11.4	-11.3	-11.2	-11.1	-11	-10.9	-10.8	-10.7	-10.6	-10.5	-10.4	-10.3	-10.2	-10.1	-10	-9.9	-9.8	-9.7	-9.6	-9.5	-9.4	-9.3	-9.2	-9.1	-9	-8.9	-8.8	-8.7	-8.6	-8.5	-8.4	-8.3	-8.2	-8.1	-8	-7.9	-7.8	-7.7	-7.6	-7.5	-7.4	-7.3	-7.2	-7.1
-12	-11.9	-11.8	-11.7	-11.6	-11.5	-11.4	-11.3	-11.2	-11.1	-11	-10.9	-10.8	-10.7	-10.6	-10.5	-10.4	-10.3	-10.2	-10.1	-10	-9.9	-9.8	-9.7	-9.6	-9.5	-9.4	-9.3	-9.2	-9.1	-9	-8.9	-8.8	-8.7	-8.6	-8.5	-8.4	-8.3	-8.2	-8.1	-8	-7.9	-7.8	-7.7	-7.6	-7.5	-7.4	-7.3	-7.2	-7.1
-12	-11.9	-11.8	-11.7	-11.6	-11.5	-11.4	-11.3	-11.2	-11.1	-11	-10.9	-10.8	-10.7	-10.6	-10.5	-10.4	-10.3	-10.2	-10.1	-10	-9.9	-9.8	-9.7	-9.6	-9.5	-9.4	-9.3	-9.2	-9.1	-9	-8.9	-8.8	-8.7	-8.6	-8.5	-8.4	-8.3	-8.2	-8.1	-8	-7.9	-7.8	-7.7	-7.6	-7.5	-7.4	-7.3	-7.2	-7.1
-12	-11.9	-11.8	-11.7	-11.6	-11.5	-11.4	-11.3	-11.2	-11.1	-11	-10.9	-10.8	-10.7	-10.6	-10.5	-10.4	-10.3	-10.2	-10.1	-10	-9.9	-9.8	-9.7	-9.6	-9.5	-9.4	-9.3	-9.2	-9.1	-9	-8.9	-8.8	-8.7	-8.6	-8.5	-8.4	-8.3	-8.2	-8.1	-8	-7.9	-7.8	-7.7	-7.6	-7.5	-7.4	-7.3	-7.2	-7.1
-12	-11.9	-11.8	-11.7	-11.6	-11.5	-11.4	-11.3	-11.2	-11.1	-11	-10.9	-10.8	-10.7	-10.6	-10.5	-10.4	-10.3	-10.2	-10.1	-10	-9.9	-9.8	-9.7	-9.6	-9.5	-9.4	-9.3	-9.2	-9.1	-9	-8.9	-8.8	-8.7	-8.6	-8.5	-8.4	-8.3	-8.2	-8.1	-8	-7.9	-7.8	-7.7	-7.6	-7.5	-7.4	-7.3	-7.2	-7.1
-12	-11.9	-11.8	-11.7	-11.6	-11.5	-11.4	-11.3	-11.2	-11.1	-11	-10.9	-10.8	-10.7	-10.6	-10.5	-10.4	-10.3	-10.2	-10.1	-10	-9.9	-9.8	-9.7	-9.6	-9.5	-9.4	-9.3	-9.2	-9.1	-9	-8.9	-8.8	-8.7	-8.6	-8.5	-8.4	-8.3	-8.2	-8.1	-8	-7.9	-7.8	-7.7	-7.6	-7.5	-7.4	-7.3	-7.2	-7.1
-12	-11.9	-11.8	-11.7	-11.6	-11.5	-11.4	-11.3	-11.2	-11.1	-11	-10.9	-10.8	-10.7	-10.6	-10.5	-10.4	-10.3	-10.2	-10.1	-10	-9.9	-9.8	-9.7	-9.6	-9.5	-9.4	-9.3	-9.2	-9.1	-9	-8.9	-8.8	-8.7	-8.6	-8.5	-8.4	-8.3	-8.2	-8.1	-8	-7.9	-7.8	-7.7	-7.6	-7.5	-7.4	-7.3	-7.2	-7.1
-12	-11.9	-11.8	-11.7	-11.6	-11.5	-11.4	-11.3	-11.2	-11.1	-11	-10.9	-10.8	-10.7	-10.6	-10.5	-10.4	-10.3	-10.2	-10.1	-10	-9.9	-9.8	-9.7	-9.6	-9.5	-9.4	-9.3	-9.2	-9.1	-9	-8.9	-8.8	-8.7	-8.6	-8.5	-8.4	-8.3	-8.2	-8.1	-8	-7.9	-7.8	-7.7	-7.6	-7.5	-7.4	-7.3	-7.2	-7.1
-12	-11.9	-11.8	-11.7	-11.6	-11.5	-11.4	-11.3	-11.2	-11.1	-11	-10.9	-10.8	-10.7	-10.6	-10.5	-10.4	-10.3	-10.2	-10.1	-10	-9.9	-9.8	-9.7	-9.6	-9.5	-9.4	-9.3	-9.2	-9.1	-9	-8.9	-8.8	-8.7	-8.6	-8.5	-8.4	-8.3	-8.2	-8.1	-8	-7.9	-7.8	-7.7	-7.6	-7.5	-7.4	-7.3	-7.2	-7.1
-12	-11.9	-11.8	-11.7	-11.6	-11.5	-11.4	-11.3	-11.2	-11.1	-11	-10.9	-10.8	-10.7	-10.6	-10.5	-10.4	-10.3	-10.2	-10.1	-10	-9.9	-9.8	-9.7	-9.6	-9.5	-9.4	-9.3	-9.2	-9.1	-9	-8.9	-8.8	-8.7	-8.6	-8.5	-8.4	-8.3	-8.2	-8.1	-8	-7.9	-7.8	-7.7	-7.6	-7.5	-7.4	-7.3	-7.2	-7.1
-12	-11.9	-11.8	-11.7	-11.6	-11.5	-11.4	-11.3	-11.2	-11.1	-11	-10.9	-10.8	-10.7	-10.6	-10.5	-10.4	-10.3	-10.2	-10.1	-10	-9.9	-9.8	-9.7	-9.6	-9.5	-9.4	-9.3	-9.2	-9.1	-9	-8.9	-8.8	-8.7	-8.6	-8.5	-8.4	-8.3	-8.2	-8.1	-8	-7.9	-7.8	-7.7	-7.6	-7.5	-7.4	-7.3	-7.2	-7.1
-12	-11.9	-11.8	-11.7	-11.6	-11.5	-11.4	-11.3	-11.2	-11.1	-11	-10.9	-10.8	-10.7	-10.6	-10.5	-10.4	-10.3	-10.2	-10.1	-10	-9.9	-9.8	-9.7	-9.6	-9.5	-9.4	-9.3	-9.2	-9.1	-9	-8.9	-8.8	-8.7	-8.6	-8.5	-8.4	-8.3	-8.2	-8.1	-8	-7.9	-7.8	-7.7	-7.6	-7.5	-7.4	-7.3	-7.2	-7.1
-12	-11.9	-11.8	-11.7	-11.6	-11.5	-11.4	-11.3	-11.2	-11.1	-11	-10.9	-10.8	-10.7	-10.6	-10.5	-10.4	-10.3	-10.2	-10.1	-10	-9.9	-9.8	-9.7	-9.6	-9.5	-9.4	-9.3	-9.2	-9.1	-9	-8.9	-8.8	-8.7	-8.6	-8.5	-8.4	-8.3	-8.2	-8.1	-8	-7.9	-7.8	-7.7	-7.6	-7.5	-7.4	-7.3	-7.2	-7.1
-12	-11.9	-11.8	-11.7	-11.6	-11.5	-11.4	-11.3	-11.2	-11.1	-11	-10.9	-10.8	-10.7	-10.6	-10.5	-10.4	-10.3	-10.2	-10.1	-10	-9.9	-9.8	-9.7	-9.6	-9.5	-9.4	-9.3	-9.2	-9.1	-9	-8.9	-8.8	-8.7	-8.6	-8.5	-8.4	-8.3	-8.2	-8.1	-8	-7.9	-7.8	-7.7	-7.6	-7.5	-7.4	-7.3	-7.2	-7.1
-12	-11.9	-11.8	-11.7	-11.6	-11.5	-11.4	-11.3	-11.2	-11.1	-11	-10.9	-10.8	-10.7	-10.6	-10.5	-10.4	-10.3	-10.2	-10.1	-10	-9.9	-9.8	-9.7	-9.6	-9.5	-9.4	-9.3	-9.2	-9.1	-9	-8.9	-8.8	-8.7	-8.6	-8.5	-8.4	-8.3	-8.2	-8.1	-8	-7.9	-7.8	-7.7	-7.6	-7.5	-7.4	-7.3	-7.2	-7.1
-12	-11.9	-11.8	-11.7	-11.6	-11.5	-11.4	-11.3	-11.2	-11.1	-11	-10.9	-10.8	-10.7	-10.6	-10.5	-10.4	-10.3	-10.2	-10.1	-10	-9.9	-9.8	-9.7	-9.6	-9.5	-9.4	-9.3	-9.2	-9.1	-9	-8.9	-8.8	-8.7	-8.6	-8.5	-8.4	-8.3	-8.2	-8.1	-8	-7.9	-7.8	-7.7	-7.6	-7.5	-7.4	-7.3	-7.2	-7.1
-12	-11.9	-11.8	-11.7	-11.6	-11.5	-11.4	-11.3	-11.2	-11.1	-11	-10.9	-10.8	-10.7	-10.6	-10.5	-10.4	-10.3	-10.2	-10.1	-10	-9.9	-9.8	-9.7	-9.6	-9.5	-9.4	-9.3	-9.2	-9.1	-9	-8.9	-8.8	-8.7	-8.6	-8.5	-8.4	-8.3	-8.2	-8.1	-8	-7.9	-7.8	-7.7	-7.6	-7.5	-7.4	-7.3	-7.2	-7.1
-12	-11.9	-11.8	-11.7	-11.6	-11.5	-11.4	-11.3	-11.2	-11.1	-11	-10.9	-10.8	-10.7	-10.6	-10.5	-10.4	-10.3	-10.2	-10.1	-10	-9.9	-9.8	-9.7	-9.6	-9.5	-9.4	-9.3	-9.2	-9.1	-9	-8.9	-8.8	-8.7	-8.6	-8.5	-8.4	-8.3	-8.2	-8.1	-8	-7.9	-7.8	-7.7	-7.6	-7.5	-7.4	-7.3	-7.2	-7.1
-12	-11.9	-11.8	-11.7	-11.6	-11.5	-11.4	-11.3	-11.2	-11.1	-11	-10.9	-10.8	-10.7	-10.6	-10.5	-10.4	-10.3	-10.2	-10.1	-10	-9.9	-9.8	-9.7	-9.6	-9.5	-9.4	-9.3	-9.2	-9.1	-9	-8.9	-8.8	-8.7	-8.6	-8.5	-8.4	-8.3	-8.2	-8.1	-8	-7.9	-7.8	-7.7	-7.6	-7.5	-7.4	-7.3	-7.2	-7.1
-12	-11.9	-11.8	-11.7	-11.6	-11.5	-11.4	-11.3	-11.2	-11.1	-11	-10.9	-10.8	-10.7	-10.6	-10.5	-10.4	-10.3	-10.2	-10.1	-10	-9.9	-9.8	-9.7	-9.6	-9.5	-9.4	-9.3	-9.2	-9.1	-9	-8.9	-8.8	-8.7	-8.6	-8.5	-8.4	-8.3	-8.2	-8.1	-8	-7.9	-7.8	-7.7	-7.6	-7.5	-7.4	-7.3	-7.2	-7.1
-12	-11.9	-11.8	-11.7	-11.6	-11.5	-11.4	-11.3	-11.2	-11.1	-11	-10.9	-10.8	-10.7	-10.6	-10.5	-10.4	-10.3	-10.2	-10.1	-10	-9.9	-9.8	-9.7	-9.6	-9.5	-9.4	-9.3	-9.2	-9.1	-9	-8.9	-8.8	-8.7	-8.6	-8.5	-8.4	-8.3	-8.2	-8.1	-8	-7.9	-7.8	-7.7	-7.6	-7.5	-7.4	-7.3	-7.2	-7.1
-12	-11.9	-11.8	-11.7	-11.6	-11.5	-11.4	-11.3	-11.2	-11.1	-11	-10.9	-10.8	-10.7	-10.6	-10.5	-10.4	-10.3	-10.2	-10.1	-10	-9.9	-9.8	-9.7	-9.6	-9.5	-9.4	-9.3	-9.2	-9.1	-9	-8.9	-8.8	-8.7	-8.6	-8.5	-8.4	-8.3	-8.2	-8.1	-8	-7.9	-7.8	-7.7	-7.6	-7.5	-7.4	-7.3	-7.2	-7.1
-12	-11.9	-11.8	-11.7	-11.6	-11.5	-11.4	-11.3	-11.2	-11.1	-11	-10.9	-10.8	-10.7	-10.6	-10.5	-10.4	-10.3	-10.2	-10.1	-10	-9.9	-9.8	-9.7	-9.6	-9.5	-9.4	-9.3	-9.2	-9.1	-9	-8.9	-8.8	-8.7	-8.6	-8.5	-8.4	-8.3	-8.2	-8.1	-8	-7.9	-7.8	-7.7	-7.6	-7.5	-7.4	-7.3	-7.2	-7.1
-12	-11.9	-11.8	-11.7	-11.6	-11.5	-11.4	-11.3	-11.2	-11.1	-11	-10.9	-10.8	-10.7	-10.6	-10.5	-10.4	-10.3	-10.2	-10.1	-10	-9.9	-9.8	-9.7	-9.6	-9.5	-9.4	-9.3	-9.2	-9.1	-9	-8.9	-8.8	-8.7	-8.6	-8.5	-8.4	-8.3	-8.2	-8.1	-8	-7.9	-7.8	-7.7	-7.6	-7.5	-7.4	-7.3	-7.2	-7.1
-12	-11.9	-11.8	-11.7	-11.6	-11.5	-11.4	-11.3	-11.2	-11.1	-11	-10.9	-10.8	-10.7	-10.6	-10.5	-10.4	-10.3	-10.2	-10.1	-10	-9.9	-9.8	-9.7	-9.6	-9.5	-9.4	-9.3	-9.2	-9.1	-9	-8.9	-8.8	-8.7	-8.6	-8.5	-8.4	-8.3	-8.2	-8.1	-8	-7.9	-7.8	-7.7	-7.6	-7.5	-7.4	-7.3	-7.2	-7.1
-12	-11.9	-11.8	-11.7	-11.6	-11.5	-11.4	-11.3	-11.2	-11.1	-11	-10.9	-10.8	-10.7	-10.6	-10.5	-10.4	-10.3	-10.2	-10.1	-10	-9.9	-9.8	-9.7	-9.6	-9.5	-9.4	-9.3	-9.2	-9.1	-9	-8.9	-8.8	-8.7	-8.6	-8.5	-8.4	-8.3	-8.2	-8.1	-8	-7.9	-7.8	-7.7	-7.6	-7.5	-7.4	-7.3	-7.2	-7.1
-12	-11.9	-11.8	-11.7	-11.6	-11.5	-11.4	-11.3	-11.2	-11.1	-11	-10.9	-10.8	-10.7	-10.6	-10.5	-10.4	-10.3	-10.2	-10.1	-10	-9.9	-9.8	-9.7	-9.6	-9.5	-9.4	-9.3	-9.2	-9.1	-9	-8.9	-8.8	-8.7	-8.6	-8.5	-8.4	-8.3	-8.2	-8.1	-8	-7.9	-7.8	-7.7	-7.6	-7.5	-7.4	-7.3	-7.2	-7.1
-12	-11.9	-11.8	-11.7	-11.6	-11.5	-11.4	-11.3	-11.2	-11.1	-11	-10.9	-10.8	-10.7	-10.6	-10.5	-10.4	-10.3	-10.2	-10.1	-10	-9.9	-9.8	-9.7	-9.6	-9.5	-9.4	-9.3	-9.2	-9.1	-9	-8.9	-8.8	-8.7	-8.6	-8.5	-8.4	-8.3	-8.2	-8.1	-8	-7.9	-7.8	-7.7	-7.6	-7.5	-7.4	-7.3	-7.2	-7.1
-12	-11.9	-11.8	-11.7	-11.6	-11.5	-11.4	-11.3	-11.2	-11.1	-11	-10.9	-10.8	-10.7	-10.6	-10.5	-10.4	-10.3	-10.2	-10.1	-10	-9.9	-9.8	-9.7	-9.6	-9.5	-9.4	-9.3	-9.2	-9.1	-9	-8.9	-8.8	-8.7	-8.6	-8.5	-8.4	-8.3	-8.2	-8.1	-8	-7.9	-7.8	-7.7	-7.6	-7.5	-7.4	-7.3	-7.2	-7.1
-12	-11.9	-11.8	-11.7	-11.6	-11.5	-11.4	-11.3	-11.2	-11.1	-11	-10.9	-10.8	-10.7	-10.6	-10.5	-10.4	-10.3	-10.2	-10.1	-10	-9.9	-9.8	-9.7	-9.6	-9.5	-9.4	-9.3	-9.2	-9.1	-9	-8.9	-8.8	-8.7	-8.6	-8.5	-8.4	-8.3	-8.2	-8.1	-8	-7.9	-7.8	-7.7	-7.6	-7.5	-7.4	-7.3	-7.2	-7.1
-12	-11.9	-11.8	-11.7	-11.6	-11.5	-11.4	-11.3	-11.2	-11.1	-11	-10.9	-10.8	-10.7	-10.6	-10.5	-10.4	-10.3	-10.2	-10.1	-10	-9.9	-9.8	-9.7	-9.6	-9.5	-9.4	-9.3	-9.2	-9.1	-9	-8.9	-8.8	-8.7	-8.6	-8.5	-8.4	-8.3	-8.2	-8.1	-8	-7.9	-7.8	-7.7	-7.6	-7.5	-7.4	-7.3	-7.2	-7.1
-12	-11.9	-11.8	-11.7	-11.6	-11.5	-11.4	-11.3	-11.2	-11.1	-11	-10.9	-10.8	-10.7	-10.6	-10.5	-10.4	-10.3	-10.2	-10.1	-10	-9.9	-9.8	-9.7	-9.6	-9.5	-9.4	-9.3	-9.2	-9.1	-9	-8.9	-8.8	-8.7	-8.6	-8.5	-8.4	-8.3	-8.2	-8.1	-8	-7.9	-7.8	-7.7	-7.6	-7.5	-7.4	-7.3	-7.2	-7.1
-12	-11.9	-11.8	-11.7	-11.6	-11.5	-11.4	-11.3	-11.2	-11.1	-11	-10.9	-10.8	-10.7	-10.6	-10.5	-10.4	-10.3	-10.2	-10.1	-10	-9.9	-9.8	-9.7	-9.6	-9.5	-9.4	-9.3	-9.2	-9.1	-9	-8.9	-8.8	-8.7	-8.6	-8.5	-8.4	-8.3	-8.2	-8.1	-8	-7.9	-7.8	-7.7	-7.6	-7.5	-7.4	-7.3	-7.2	-7.1
-12	-11.9	-11.8	-11.7	-11.6	-11.5	-11.4	-11.3	-11.2	-11.1	-11	-10.9	-10.8	-10.7	-10.6	-10.5	-10.4	-10.3	-10.2	-10.1	-10	-9.9	-9.8	-9.7	-9.6	-9.5	-9.4	-9.3	-9.2	-9.1	-9	-8.9	-8.8	-8.7	-8.6	-8.5	-8.4	-8.3	-8.2	-8.1	-8	-7.9	-7.8	-7.7	-7.6	-7.5	-7.4	-7.3	-7.2	-7.1
-12	-11.9	-11.8	-11.7	-11.6	-11.5	-11.4	-11.3	-11.2	-11.1	-11	-10.9	-10.8	-10.7	-10.6	-10.5	-10.4	-10.3	-10.2	-10.1	-10	-9.9	-9.8	-9.7	-9.6	-9.5	-9.4	-9.3	-9.2	-9.1	-9	-8.9	-8.8	-8.7	-8.6	-8.5	-8.4	-8.3	-8.2	-8.1	-8	-7.9	-7.8	-7.7	-7.6	-7.5	-7.4	-7.3	-7.2	-7.1
-12	-11.9	-11.8	-11.7	-11.6	-11.5	-11.4	-11.3	-11.2	-11.1	-11	-10.9	-10.8	-10.7	-10.6	-10.5	-10.4	-10.3	-10.2	-10.1	-10	-9.9	-9.8	-9.7	-9.6	-9.5	-9.4	-9.3	-9.2	-9.1	-9	-8.9	-8.8	-8.7	-8.6	-8.5	-8.4	-8.3	-8.2	-8.1	-8	-7.9	-7.8	-7.7	-7.6	-7.5	-7.4	-7.3	-7.2	-7.1
-12	-11.9	-11.8	-11.7	-11.6	-11.5	-11.4	-11.3	-11.2	-11.1	-11	-10.9	-10.8	-10.7	-10.6	-10.5	-10.4	-10.3	-10.2	-10.1	-10	-9.9	-9.8	-9.7	-9.6	-9.5	-9.4	-9.3	-9.2	-9.1	-9	-8.9	-8.8	-8.7	-8.6	-8.5	-8.4	-8.3	-8.2	-8.1	-8	-7.9	-7.8	-7.7	-7.6	-7.5	-7.4	-7.3	-7.2	-7.1
-12	-11.9	-11.8	-11.7	-11.6	-11.5	-11.4	-11.3	-11.2	-11.1	-11	-10.9	-10.8	-10.7	-10.6	-10.5	-10.4	-10.3	-10.2	-10.1	-10	-9.9	-9.8	-9.7	-9.6	-9.5	-9.4	-9.3	-9.2	-9.1	-9	-8.9	-8.8	-8.7	-8.6	-8.5	-8.4	-8.3	-8.2	-8.1	-8	-7.9	-7.8	-7.7	-7.6	-7.5	-7.4	-7.3	-7.2	-7.1
-12	-11.9	-11.8	-11.7	-11.6	-11.5	-11.4	-11.3	-11.2	-11.1	-11	-10.9	-10.8	-10.7	-10.6	-10.5	-10.4	-10.3	-10.2	-10.1	-10	-9.9	-9.8	-9.7	-9.6	-9.5	-9.4	-9.3	-9.2	-9.1	-9	-8.9	-8.8	-8.7	-8.6	-8.5	-8.4	-8.3	-8.2	-8.1	-8	-7.9	-7.8	-7.7	-7.6	-7.5	-7.4	-7.3	-7.2	-7.1
-12	-11.9	-11.8	-11.7	-11.6	-11.5	-11.4	-11.3	-11.2	-11.1	-11	-10.9	-10.8	-10.7	-10.6	-10.5	-10.4	-10.3	-10.2	-10.1	-10	-9.9	-9.8	-9.7	-9.6	-9.5	-9.4	-9.3	-9.2	-9.1	-9	-8.9	-8.8	-8.7	-8.6	-8.5	-8.4	-8.3	-8.2	-8.1	-8	-7.9	-7.8	-7.7	-7.6	-7.5	-7.4	-7.3	-7.2	-7.1
-12	-11.9	-11.8	-11.7	-11.6	-11.5	-11.4	-11.3	-11.2	-11.1	-11	-10.9	-10.8	-10.7	-10.6	-10.5	-10.4	-10.3	-10.2	-10.1	-10	-9.9	-9.8	-9.7	-9.6	-9.5	-9.4	-9.3	-9.2	-9.1	-9	-8.9	-8.8	-8.7	-8.6	-8.5	-8.4	-8.3	-8.2	-8.1	-8	-7.9	-7.8	-7.7	-7.6	-7.5	-7.4	-7.3	-7.2	-7.1
-12	-11.9	-11.8	-11.7	-11.6	-11.5	-11.4	-11.3	-11.2	-11.1	-11	-10.9	-10.8	-10.7	-10.6	-10.5	-10.4	-10.3	-10.2	-10.1	-10	-9.9	-9.8	-9.7	-9.6	-9.5	-9.4	-9.3	-9.2	-9.1	-9	-8.9	-8.8	-8.7	-8.6	-8.5	-8.4	-8.3	-8.2	-8.1	-8	-7.9	-7.8	-7.7	-7.6	-7.5	-7.4	-7.3	-7.2	-7.1
-12	-11.9	-11.8	-11.7	-11.6	-11.5	-11.4	-11.3	-11.2	-11.1	-11	-10.9	-10.8	-10.7	-10.6	-10.5	-10.4	-10.3	-10.2	-10.1	-10	-9.9	-9.8	-9.7	-9.6	-9.5	-9.4	-9.3	-9.2	-9.1	-9	-8.9	-8.8	-8.7	-8.6	-8.5	-8.4	-8.3	-8.2	-8.1	-8	-7.9	-7.8	-7.7	-7.6	-7.5	-7.4	-7.3	-7.2	-7.1
-12	-11.9	-11.8	-11.7	-11.6	-11.5	-11.4	-11.3	-11.2	-11.1	-11	-10.9	-10.8	-10.7	-10.6	-10.5	-10.4	-10.3	-10.2	-10.1	-10	-9.9	-9.8	-9.7	-9.6	-9.5	-9.4	-9.3	-9.2	-9.1	-9	-8.9	-8.8	-8.7	-8.6	-8.5	-8.4	-8.3	-8.2	-8.1	-8	-7.9	-7.8	-7.7	-7.6	-7.5	-7.4	-7.3	-7.2	-7.1
-12	-11.9	-11.8	-11.7	-11.6	-11.5	-11.4	-11.3	-11.2	-11.1	-11	-10.9	-10.8	-10.7	-10.6	-10.5	-10.4	-10.3	-10.2	-10.1	-10	-9.9	-9.8	-9.7	-9.6	-9.5	-9.4	-9.3	-9.2	-9.1	-9	-8.9	-8.8	-8.7	-8.6	-8.5	-8.4	-8.3	-8.2	-8.1	-8	-7.9	-7.8	-7.7	-7.6	-7.5	-7.4	-7.3	-7.2	-7.1
-12	-11.9	-11.8	-11.7	-11.6	-11.5	-11.4	-11.3	-11.2	-11.1	-11	-10.9	-10.8	-10.7	-10.6	-10.5	-10.4	-10.3	-10.2	-10.1	-10	-9.9	-9.8	-9.7	-9.6	-9.5	-9.4	-9.3	-9.2	-9.1	-9	-8.9	-8.8	-8.7	-8.6	-8.5	-8.4	-8.3	-8.2	-8.1	-8	-7.9	-7.8	-7.7	-7.6	-7.5	-7.4	-7.3	-7.2	-7.1
-12	-11.9	-11.8	-11.7	-11.6	-11.5	-11.4	-11.3	-11.2	-11.1	-11	-10.9	-10.8	-10.7	-10.6	-10.5	-10.4	-10.3	-10.2	-10.1	-10	-9.9	-9.8	-9.7	-9.6	-9.5	-9.4	-9.3	-9.2	-9.1	-9	-8.9	-8.8	-8.7	-8.6	-8.5	-8.4	-8.3	-8.2	-8.1	-8	-7.9	-7.8	-7.7	-7.6	-7.5	-7.4	-7.3	-7.2	-7.1
-12	-11.9	-11.8	-11.7	-11.6	-11.5	-11.4	-11.3	-11.2	-11.1	-11	-10.9	-10.8	-10.7	-10.6	-10.5	-10.4	-10.3	-10.2	-10.1	-10	-9.9	-9.8	-9.7	-9.6	-9.5	-9.4	-9.3	-9.2	-9.1	-9	-8.9	-8.8	-8.7	-8.6	-8.5	-8.4	-8.3	-8.2	-8.1	-8	-7.9	-7.8	-7.7	-7.6	-7.5	-7.4	-7.3	-7.2	-7.1
-12	-11.9	-11.8	-11.7	-11.6	-11.5	-11.4	-11.3	-11.2	-11.1	-11	-10.9	-10.8	-10.7	-10.6	-10.5	-10.4	-10.3	-10.2	-10.1	-10	-9.9	-9.8	-9.7	-9.6	-9.5	-9.4	-9.3	-9.2	-9.1	-9	-8.9	-8.8	-8.7	-8.6	-8.5	-8.4	-8.3	-8.2	-8.1	-8	-7.9	-7.8	-7.7	-7.6	-7.5	-7.4	-7.3	-7.2	-7.1
-12	-11.9	-11.8	-11.7	-11.6	-11.5	-11.4	-11.3	-11.2	-11.1	-11	-10.9	-10.8	-10.7	-10.6	-10.5	-10.4	-10.3	-10.2	-10.1	-10	-9.9	-9.8	-9.7	-9.6	-9.5	-9.4	-9.3	-9.2	-9.1	-9	-8.9	-8.8	-8.7	-8.6	-8.5	-8.4	-8.3	-8.2	-8.1	-8	-7.9	-7.8	-7.7	-7.6	-7.5	-7.4	-7.3	-7.2	-7.1
-12	-11.9	-11.8	-11.7	-11.6	-11.5	-11.4	-11.3	-11.2	-11.1	-11	-10.9	-10.8	-10.7	-10.6	-10.5	-10.4	-10.3	-10.2	-10.1	-10	-9.9	-9.8	-9.7	-9.6	-9.5	-9.4	-9.3	-9.2	-9.1	-9	-8.9	-8.8	-8.7	-8.6	-8.5	-8.4	-8.3	-8.2	-8.1	-8	-7.9	-7.8	-7.7	-7.6	-7.5	-7.4	-7.3	-7.2	-7.1
-12	-11.9	-11.8	-11.7	-11.6	-11.5	-11.4	-11.3	-11.2	-11.1	-11	-10.9	-10.8	-10.7	-10.6	-10.5	-10.4	-10.3	-10.2	-10.1	-10	-9.9	-9.8	-9.7	-9.6	-9.5	-9.4	-9.3	-9.2	-9.1	-9	-8.9	-8.8	-8.7	-8.6	-8.5	-8.4	-8.3	-8.2	-8.1	-8	-7.9	-7.8	-7.7	-7.6	-7.5	-7.4	-7.3	-7.2	-7.1
-12	-11.9	-11.8	-11.7	-11.6	-11.5	-11.4	-11.3	-11.2	-11.1	-11	-10.9	-10.8	-10.7	-10.6	-10.5	-10.4	-10.3	-10.2	-10.1	-10	-9.9	-9.8	-9.7	-9.6	-9.5	-9.4	-9.3	-9.2	-9.1	-9	-8.9	-8.8	-8.7	-8.6	-8.5	-8.4	-8.3	-8.2	-8.1	-8	-7.9	-7.8	-7.7	-7.6	-7.5	-7.4	-7.3	-7.2	-7.1
-12	-11.9	-11.8	-11.7	-11.6	-11.5	-11.4	-11.3	-11.2	-11.1	-11	-10.9	-10.8	-10.7	-10.6	-10.5	-10.4	-10.3	-10.2	-10.1	-10	-9.9	-9.8	-9.7	-9.6	-9.5	-9.4	-9.3	-9.2	-9.1	-9	-8.9	-8.8	-8.7	-8.6	-8.5	-8.4	-8.3	-8.2	-8.1	-8	-7.9	-7.8	-7.7	-7.6	-7.5	-7.4	-7.3	-7.2	-7.1
-12	-11.9	-11.8	-11.7	-11.6	-11.5	-11.4	-11.3	-11.2	-11.1	-11	-10.9	-10.8	-10.7	-10.6	-10.5	-10.4	-10.3	-10.2	-10.1	-10	-9.9	-9.8	-9.7	-9.6	-9.5	-9.4	-9.3	-9.2	-9.1	-9	-8.9	-8.8	-8.7	-8.6	-8.5	-8.4	-8.3	-8.2	-8.1	-8	-7.9	-7.8	-7.7	-7.6	-7.5	-7.4	-7.3	-7.2	-7.1
-12	-11.9	-11.8	-11.7	-11.6	-11.5	-11.4	-11.3	-11.2	-11.1	-11	-10.9	-10.8	-10.7	-10.6	-10.5	-10.4	-10.3	-10.2	-10.1	-10	-9.9	-9.8	-9.7	-9.6	-9.5	-9.4	-9.3	-9.2	-9.1	-9	-8.9	-8.8	-8.7	-8.6	-8.5	-8.4	-8.3	-8.2	-8.1	-8	-7.9	-7.8	-7.7	-7.6	-7.5	-7.4	-7.3	-7.2	-7.1
-12	-11.9	-11.8	-11.7	-11.6	-11.5	-11.4	-11.3	-11.2	-11.1	-11	-10.9	-10.8	-10.7	-10.6	-10.5	-10.4	-10.3	-10.2	-10.1	-10	-9.9	-9.8	-9.7	-9.6	-9.5	-9.4	-9.3	-9.2	-9.1	-9	-8.9	-8.8	-8.7	-8.6	-8.5	-8.4	-8.3	-8.2	-8.1	-8	-7.9	-7.8	-7.7	-7.6	-7.5	-7.4	-7.3	-7.2	-7.1
-12	-11.9	-11.8	-11.7	-11.6	-11.5	-11.4	-11.3	-11.2	-11.1	-11	-10.9	-10.8	-10.7	-10.6	-10.5	-10.4	-10.3	-10.2	-10.1	-10	-9.9	-9.8	-9.7	-9.6	-9.5	-9.4	-9.3	-9.2	-9.1	-9	-8.9	-8.8	-8.7	-8.6	-8.5	-8.4	-8.3	-8.2	-8.1	-8	-7.9	-7.8	-7.7	-7.6	-7.5	-7.4	-7.3	-7.2	-7.1
-12	-11.9	-11.8	-11.7	-11.6	-11.5	-11.4	-11.3	-11.2	-11.1	-11	-10.9	-10.8	-10.7	-10.6	-10.5	-10.4	-10.3	-10.2	-10.1	-10	-9.9	-9.8	-9.7	-9.6	-9.5	-9.4	-9.3	-9.2	-9.1	-9	-8.9	-8.8	-8.7	-8.6	-8.5	-8.4	-8.3	-8.2	-8.1	-8	-7.9	-7.8	-7.7	-7.6	-7.5	-7.4	-7.3	-7.2	-7.1
-12	-11.9	-11.8	-11.7	-11.6	-11.5	-11.4	-11.3	-11.2	-11.1	-11	-10.9	-10.8	-10.7	-10.6	-10.5	-10.4	-10.3	-10.2	-10.1	-10	-9.9	-9.8	-9.7	-9.6	-9.5	-9.4	-9.3	-9.2	-9.1	-9	-8.9	-8.8	-8.7	-8.6	-8.5	-8.4	-8.3	-8.2	-8.1	-8	-7.9	-7.8	-7.7	-7.6	-7.5	-7.4	-7.3	-7.2	-7.1
-12	-11.9	-11.8	-11.7	-11.6	-11.5	-11.4	-11.3	-11.2	-11.1	-11	-10.9	-10.8	-10.7	-10.6	-10.5	-10.4	-10.3	-10.2	-10.1	-10	-9.9	-9.8	-9.7	-9.6	-9.5	-9.4	-9.3	-9.2	-9.1	-9	-8.9	-8.8	-8.7	-8.6	-8.5	-8.4	-8.3	-8.2	-8.1	-8	-7.9	-7.8	-7.7	-7.6	-7.5	-7.4	-7.3	-7.2	-7.1
-12	-11.9	-11.8	-11.7	-11.6	-11.5	-11.4	-11.3	-11.2	-11.1	-11	-10.9	-10.8	-10.7	-10.6	-10.5	-10.4	-10.3	-10.2	-10.1	-10	-9.9	-9.8	-9.7	-9.6	-9.5	-9.4	-9.3	-9.2	-9.1	-9	-8.9	-8.8	-8.7	-8.6	-8.5	-8.4	-8.3	-8.2	-8.1	-8	-7.9	-7.8	-7.7	-7.6	-7.5	-7.4	-7.3	-7.2	-7.1
-12	-11.9	-11.8	-11.7	-11.6	-11.5	-11.4	-11.3	-11.2	-11.1	-11	-10.9	-10.8	-10.7	-10.6	-10.5	-10.4	-10.3	-10.2	-10.1	-10	-9.9	-9.8	-9.7	-9.6	-9.5	-9.4	-9.3	-9.2	-9.1	-9	-8.9	-8.8	-8.7	-8.6	-8.5	-8.4	-8.3	-8.2	-8.1	-8	-7.9	-7.8	-7.7	-7.6	-7.5	-7.4	-7.3	-7.2	-7.1
-12	-11.9	-11.8	-11.7	-11.6	-11.5	-11.4	-11.3	-11.2	-11.1	-11	-10.9	-10.8	-10.7	-10.6	-10.5	-10.4	-10.3	-10.2	-10.1	-10	-9.9	-9.8	-9.7	-9.6	-9.5	-9.4	-9.3	-9.2	-9.1	-9	-8.9	-8.8	-8.7	-8.6	-8.5	-8.4	-8.3	-8.2	-8.1	-8	-7.9	-7.8	-7.7	-7.6	-7.5	-7.4	-7.3	-7.2	-7.1
-12	-11.9	-11.8	-11.7	-11.6	-11.5	-11.4	-11.3	-11.2	-11.1	-11	-10.9	-10.8	-10.7	-10.6	-10.5	-10.4	-10.3	-10.2	-10.1	-10	-9.9	-9.8	-9.7	-9.6	-9.5	-9.4	-9.3	-9.2	-9.1	-9	-8.9	-8.8	-8.7	-8.6	-8.5	-8.4	-8.3	-8.2	-8.1	-8	-7.9	-7.8	-7.7	-7.6	-7.5	-7.4	-7.3	-7.2	-7.1
-12	-11.9	-11.8	-11.7	-11.6	-11.5	-11.4	-11.3	-11.2	-11.1	-11	-10.9	-10.8	-10.7	-10.6	-10.5	-10.4	-10.3	-10.2	-10.1	-10	-9.9	-9.8	-9.7	-9.6	-9.5	-9.4	-9.3	-9.2	-9.1	-9	-8.9	-8.8	-8.7	-8.6	-8.5	-8.4	-8.3	-8.2	-8.1	-8	-7.9	-7.8	-7.7	-7.6	-7.5	-7.4	-7.3	-7.2	-7.1
-12	-11.9	-11.8	-11.7	-11.6	-11.5	-11.4	-11.3	-11.2	-11.1	-11	-10.9	-10.8	-10.7	-10.6	-10.5	-10.4	-10.3	-10.2	-10.1	-10	-9.9	-9.8	-9.7	-9.6	-9.5	-9.4	-9.3	-9.2	-9.1	-9	-8.9	-8.8	-8.7	-8.6	-8.5	-8.4	-8.3	-8.2	-8.1	-8	-7.9	-7.8	-7.7	-7.6	-7.5	-7.4	-7.3	-7.2	-7.1
-12	-11.9	-11.8	-11.7	-11.6	-11.5	-11.4	-11.3	-11.2	-11.1	-11	-10.9	-10.8	-10.7	-10.6	-10.5	-10.4	-10.3	-10.2	-10.1	-10	-9.9	-9.8	-9.7	-9.6	-9.5	-9.4	-9.3	-9.2	-9.1	-9	-8.9	-8.8	-8.7	-8.6	-8.5	-8.4	-8.3	-8.2	-8.1	-8	-7.9	-7.8	-7.7	-7.6	-7.5	-7.4	-7.3	-7.2	-7.1
-12	-11.9	-11.8	-11.7	-11.6	-11.5	-11.4	-11.3	-11.2	-11.1	-11	-10.9	-10.8	-10.7	-10.6	-10.5	-10.4	-10.3	-10.2	-10.1	-10	-9.9	-9.8	-9.7	-9.6	-9.5	-9.4	-9.3	-9.2	-9.1	-9	-8.9	-8.8	-8.7	-8.6	-8.5	-8.4	-8.3	-8.2	-8.1	-8	-7.9	-7.8	-7.7	-7.6	-7.5	-7.4	-7.3	-7.2	-7.1
-12	-11.9	-11.8	-11.7	-11.6	-11.5	-11.4	-11.3	-11.2	-11.1	-11	-10.9	-10.8	-10.7	-10.6	-10.5	-10.4	-10.3	-10.2	-10.1	-10	-9.9	-9.8	-9.7	-9.6	-9.5	-9.4	-9.3	-9.2	-9.1	-9	-8.9	-8.8	-8.7	-8.6	-8.5	-8.4	-8.3	-8.2	-8.1	-8	-7.9	-7.8	-7.7	-7.6	-7.5	-7.4	-7.3	-7.2	-7.1
-12	-11.9	-11.8	-11.7	-11.6	-11.5	-11.4	-11.3	-11.2	-11.1	-11	-10.9	-10.8	-10.7	-10.6	-10.5	-10.4	-10.3	-10.2	-10.1	-10	-9.9	-9.8	-9.7	-9.6	-9.5	-9.4	-9.3	-9.2	-9.1	-9	-8.9	-8.8	-8.7	-8.6	-8.5	-8.4	-8.3	-8.2	-8.1	-8	-7.9	-7.8	-7.7	-7.6	-7.5	-7.4	-7.3	-7.2	-7.1
-12	-11.9	-11.8	-11.7	-11.6	-11.5	-11.4	-11.3	-11.2	-11.1	-11	-10.9	-10.8	-10.7	-10.6	-10.5	-10.4	-10.3	-10.2	-10.1	-10	-9.9	-9.8	-9.7	-9.6	-9.5	-9.4	-9.3	-9.2	-9.1	-9	-8.9	-8.8	-8.7	-8.6	-8.5	-8.4	-8.3	-8.2	-8.1	-8	-7.9	-7.8	-7.7	-7.6	-7.5	-7.4	-7.3	-7.2	-7.1
-12	-11.9	-11.8	-11.7	-11.6	-11.5	-11.4	-11.3	-11.2	-11.1	-11	-10.9	-10.8	-10.7	-10.6	-10.5	-10.4	-10.3	-10.2	-10.1	-10	-9.9	-9.8	-9.7	-9.6	-9.5	-9.4	-9.3	-9.2	-9.1	-9	-8.9	-8.8	-8.7	-8.6	-8.5	-8.4	-8.3	-8.2	-8.1	-8	-7.9	-7.8	-7.7	-7.6	-7.5	-7.4	-7.3	-7.2	-7.1
-12	-11.9	-11.8	-11.7	-11.6	-11.5	-11.4	-11.3	-11.2	-11.1	-11	-10.9	-10.8	-10.7	-10.6	-10.5	-10.4	-10.3	-10.2	-10.1	-10	-9.9	-9.8	-9.7	-9.6	-9.5	-9.4	-9.3	-9.2	-9.1	-9	-8.9	-8.8	-8.7	-8.6	-8.5	-8.4	-8.3	-8.2	-8.1	-8	-7.9	-7.8	-7.7	-7.6	-7.5	-7.4	-7.3	-7.2	-7.1
-12	-11.9	-11.8	-11.7	-11.6	-11.5	-11.4	-11.3	-11.2	-11.1	-11	-10.9	-10.8	-10.7	-10.6	-10.5	-10.4	-10.3	-10.2	-10.1	-10	-9.9	-9.8	-9.7	-9.6	-9.5	-9.4	-9.3	-9.2	-9.1	-9	-8.9	-8.8	-8.7	-8.6	-8.5	-8.4	-8.3	-8.2	-8.1	-8	-7.9	-7.8	-7.7	-7.6	-7.5	-7.4	-7.3	-7.2	-7.1
-12	-11.9	-11.8	-11.7	-11.6	-11.5	-11.4	-11.3	-11.2	-11.1	-11	-10.9	-10.8	-10.7	-10.6	-10.5	-10.4	-10.3	-10.2	-10.1	-10	-9.9	-9.8	-9.7	-9.6	-9.5	-9.4	-9.3	-9.2	-9.1	-9	-8.9	-8.8	-8.7	-8.6	-8.5	-8.4	-8.3	-8.2	-8.1	-8	-7.9	-7.8	-7.7	-7.6	-7.5	-7.4	-7.3	-7.2	-7.1
-12	-11.9	-11.8	-11.7	-11.6	-11.5	-11.4	-11.3	-11.2	-11.1	-11	-10.9	-10.8	-10.7	-10.6	-10.5	-10.4	-10.3	-10.2	-10.1	-10	-9.9	-9.8	-9.7	-9.6	-9.5	-9.4	-9.3	-9.2	-9.1	-9	-8.9	-8.8	-8.7	-8.6	-8.5	-8.4	-8.3	-8.2	-8.1	-8	-7.9	-7.8	-7.7	-7.6	-7.5	-7.4	-7.3	-7.2	-7.1
-12	-11.9	-11.8	-11.7	-11.6	-11.5	-11.4	-11.3	-11.2	-11.1	-11	-10.9	-10.8	-10.7	-10.6	-10.5	-10.4	-10.3	-10.2	-10.1	-10	-9.9	-9.8	-9.7	-9.6	-9.5	-9.4	-9.3	-9.2	-9.1	-9	-8.9	-8.8	-8.7	-8.6	-8.5	-8.4	-8.3	-8.2	-8.1	-8	-7.9	-7.8	-7.7	-7.6	-7.5	-7.4	-7.3	-7.2	-7.1
-12	-11.9	-11.8	-11.7	-11.6	-11.5	-11.4	-11.3	-11.2	-11.1	-11	-10.9	-10.8	-10.7	-10.6	-10.5	-10.4	-10.3	-10.2	-10.1	-10	-9.9	-9.8	-9.7	-9.6	-9.5	-9.4	-9.3	-9.2	-9.1	-9	-8.9	-8.8	-8.7	-8.6	-8.5	-8.4	-8.3	-8.2	-8.1	-8	-7.9	-7.8	-7.7	-7.6	-7.5	-7.4	-7.3	-7.2	-7.1
-12	-11.9	-11.8	-11.7	-11.6	-11.5	-11.4	-11.3	-11.2	-11.1	-11	-10.9	-10.8	-10.7	-10.6	-10.5	-10.4	-10.3	-10.2	-10.1	-10	-9.9	-9.8	-9.7	-9.6	-9.5	-9.4	-9.3	-9.2	-9.1	-9	-8.9	-8.8	-8.7	-8.6	-8.5	-8.4	-8.3	-8.2	-8.1	-8	-7.9	-7.8	-7.7	-7.6	-7.5	-7.4	-7.3	-7.2	-7.1
-12	-11.9	-11.8	-11.7	-11.6	-11.5	-11.4	-11.3	-11.2	-11.1	-11	-10.9	-10.8	-10.7	-10.6	-10.5	-10.4	-10.3	-10.2	-10.1	-10	-9.9	-9.8	-9.7	-9.6	-9.5	-9.4	-9.3	-9.2	-9.1	-9	-8.9	-8.8	-8.7	-8.6	-8.5	-8.4	-8.3	-8.2	-8.1	-8	-7.9	-7.8	-7.7	-7.6	-7.5	-7.4	-7.3	-7.2	-7.1
-12	-11.9	-11.8	-11.7	-11.6	-11.5	-11.4	-11.3	-11.2	-11.1	-11	-10.9	-10.8	-10.7	-10.6	-10.5	-10.4	-10.3	-10.2	-10.1	-10	-9.9	-9.8	-9.7	-9.6	-9.5	-9.4	-9.3	-9.2	-9.1	-9	-8.9	-8.8	-8.7	-8.6	-8.5	-8.4	-8.3	-8.2	-8.1	-8	-7.9	-7.8	-7.7	-7.6	-7.5	-7.4	-7.3	-7.2	-7.1
-12	-11.9	-11.8	-11.7	-11.6	-11.5	-11.4	-11.3	-11.2	-11.1	-11	-10.9	-10.8	-10.7	-10.6	-10.5	-10.4	-10.3	-10.2	-10.1	-10	-9.9	-9.8	-9.7	-9.6	-9.5	-9.4	-9.3	-9.2	-9.1	-9	-8.9	-8.8	-8.7	-8.6	-8.5	-8.4	-8.3	-8.2	-8.1	-8	-7.9	-7.8	-7.7	-7.6	-7.5	-7.4	-7.3	-7.2	-7.1
-12	-11.9	-11.8	-11.7	-11.6	-11.5	-11.4	-11.3	-11.2	-11.1	-11	-10.9	-10.8	-10.7	-10.6	-10.5	-10.4	-10.3	-10.2	-10.1	-10	-9.9	-9.8	-9.7	-9.6	-9.5	-9.4	-9.3	-9.2	-9.1	-9	-8.9	-8.8	-8.7	-8.6	-8.5	-8.4	-8.3	-8.2	-8.1	-8	-7.9	-7.8	-7.7	-7.6	-7.5	-7.4	-7.3	-7.2	-7.1
-12	-11.9	-11.8	-11.7	-11.6	-11.5	-11.4	-11.3	-11.2	-11.1	-11	-10.9	-10.8	-10.7	-10.6	-10.5	-10.4	-10.3	-10.2	-10.1	-10	-9.9	-9.8	-9.7	-9.6	-9.5	-9.4	-9.3	-9.2	-9.1	-9	-8.9	-8.8	-8.7	-8.6	-8.5	-8.4	-8.3	-8.2	-8.1	-8	-7.9	-7.8	-7.7	-7.6	-7.5	-7.4	-7.3	-7.2	-7.1
-12	-11.9	-11.8	-11.7	-11.6	-11.5	-11.4	-11.3	-11.2	-11.1	-11	-10.9	-10.8	-10.7	-10.6	-10.5	-10.4	-10.3	-10.2	-10.1	-10	-9.9	-9.8	-9.7	-9.6	-9.5	-9.4	-9.3	-9.2	-9.1	-9	-8.9	-8.8	-8.7	-8.6	-8.5	-8.4	-8.3	-8.2	-8.1	-8	-7.9	-7.8	-7.7	-7.6	-7.5	-7.4	-7.3	-7.2	-7.1
-12	-11.9	-11.8	-11.7	-11.6	-11.5	-11.4	-11.3	-11.2	-11.1	-11	-10.9	-10.8	-10.7	-10.6	-10.5	-10.4	-10.3	-10.2	-10.1	-10	-9.9	-9.8	-9.7	-9.6	-9.5	-9.4	-9.3	-9.2	-9.1	-9	-8.9	-8.8	-8.7	-8.6	-8.5	-8.4	-8.3	-8.2	-8.1	-8	-7.9	-7.8	-7.7	-7.6	-7.5	-7.4	-7.3	-7.2	-7.1
-12	-11.9	-11.8	-11.7	-11.6	-11.5	-11.4	-11.3	-11.2	-11.1	-11	-10.9	-10.8	-10.7	-10.6	-10.5	-10.4	-10.3	-10.2	-10.1	-10	-9.9	-9.8	-9.7	-9.6	-9.5	-9.4	-9.3	-9.2	-9.1	-9	-8.9	-8.8	-8.7	-8.6	-8.5	-8.4	-8.3	-8.2	-8.1	-8	-7.9	-7.8	-7.7	-7.6	-7.5	-7.4	-7.3	-7.2	-7.1
-12	-11.9	-11.8	-11.7	-11.6	-11.5	-11.4	-11.3	-11.2	-11.1	-11	-10.9	-10.8	-10.7	-10.6	-10.5	-10.4	-10.3	-10.2	-10.1	-10	-9.9	-9.8	-9.7	-9.6	-9.5	-9.4	-9.3	-9.2	-9.1	-9	-8.9	-8.8	-8.7	-8.6	-8.5	-8.4	-8.3	-8.2	-8.1	-8	-7.9	-7.8	-7.7	-7.6	-7.5	-7.4	-7.3	-7.2	-7.1
-12	-11.9	-11.8	-11.7	-11.6	-11.5	-11.4	-11.3	-11.2	-11.1	-11	-10.9	-10.8	-10.7	-10.6	-10.5	-10.4	-10.3	-10.2	-10.1	-10	-9.9	-9.8	-9.7	-9.6	-9.5	-9.4	-9.3	-9.2	-9.1	-9	-8.9	-8.8	-8.7	-8.6	-8.5	-8.4	-8.3	-8.2	-8.1	-8	-7.9	-7.8	-7.7	-7.6	-7.5	-7.4	-7.3	-7.2	-7.1
-12	-11.9	-11.8	-11.7	-11.6	-11.5	-11.4	-11.3	-11.2	-11.1	-11	-10.9	-10.8	-10.7	-10.6	-10.5	-10.4	-10.3	-10.2	-10.1	-10	-9.9	-9.8	-9.7	-9.6	-9.5	-9.4	-9.3	-9.2	-9.1	-9	-8.9	-8.8	-8.7	-8.6	-8.5	-8.4	-8.3	-8.2	-8.1	-8	-7.9	-7.8	-7.7	-7.6	-7.5	-7.4	-7.3	-7.2	-7.1
-12	-11.9	-11.8	-11.7	-11.6	-11.5	-11.4	-11.3	-11.2	-11.1	-11	-10.9	-10.8	-10.7	-10.6	-10.5	-10.4	-10.3	-10.2	-10.1	-10	-9.9	-9.8	-9.7	-9.6	-9.5	-9.4	-9.3	-9.2	-9.1	-9	-8.9	-8.8	-8.7	-8.6	-8.5	-8.4	-8.3	-8.2	-8.1	-8	-7.9	-7.8	-7.7	-7.6	-7.5	-7.4	-7.3	-7.2	-7.1
-12	-11.9	-11.8	-11.7	-11.6	-11.5	-11.4	-11.3	-11.2	-11.1	-11	-10.9	-10.8	-10.7	-10.6	-10.5	-10.4	-10.3	-10.2	-10.1	-10	-9.9	-9.8	-9.7	-9.6	-9.5	-9.4	-9.3	-9.2	-9.1	-9	-8.9	-8.8	-8.7	-8.6	-8.5	-8.4	-8.3	-8.2	-8.1	-8	-7.9	-7.8	-7.7	-7.6	-7.5	-7.4	-7.3	-7.2	-7.1
-12	-11.9	-11.8	-11.7	-11.6	-11.5	-11.4	-11.3	-11.2	-11.1	-11	-10.9	-10.8	-10.7	-10.6	-10.5	-10.4	-10.3	-10.2	-10.1	-10	-9.9	-9.8	-9.7	-9.6	-9.5	-9.4	-9.3	-9.2	-9.1	-9	-8.9	-8.8	-8.7	-8.6	-8.5	-8.4	-8.3	-8.2	-8.1	-8	-7.9	-7.8	-7.7	-7.6	-7.5	-7.4	-7.3	-7.2	-7.1
-12	-11.9	-11.8	-11.7	-11.6	-11.5	-11.4	-11.3	-11.2	-11.1	-11	-10.9	-10.8	-10.7	-10.6	-10.5	-10.4	-10.3	-10.2	-10.1	-10	-9.9	-9.8	-9.7	-9.6	-9.5	-9.4	-9.3	-9.2	-9.1	-9	-8.9	-8.8	-8.7	-8.6	-8.5	-8.4	-8.3	-8.2	-8.1	-8	-7.9	-7.8	-7.7	-7.6	-7.5	-7.4	-7.3	-7.2	-7.1
-12	-11.9	-11.8	-11.7	-11.6	-11.5	-11.4	-11.3	-11.2	-11.1	-11	-10.9	-10.8	-10.7	-10.6	-10.5	-10.4	-10.3	-10.2	-10.1	-10	-9.9	-9.8	-9.7	-9.6	-9.5	-9.4	-9.3	-9.2	-9.1	-9	-8.9	-8.8	-8.7	-8.6	-8.5	-8.4	-8.3	-8.2	-8.1	-8	-7.9	-7.8	-7.7	-7.6	-7.5	-7.4	-7.3	-7.2	-7.1
-12	-11.9	-11.8	-11.7	-11.6	-11.5	-11.4	-11.3	-11.2	-11.1	-11	-10.9	-10.8	-10.7	-10.6	-10.5	-10.4	-10.3	-10.2	-10.1	-10	-9.9	-9.8	-9.7	-9.6	-9.5	-9.4	-9.3	-9.2	-9.1	-9	-8.9	-8.8	-8.7	-8.6	-8.5	-8.4	-8.3	-8.2	-8.1	-8	-7.9	-7.8	-7.7	-7.6	-7.5	-7.4	-7.3	-7.2	-7.1
-12	-11.9	-11.8	-11.7	-11.6	-11.5	-11.4	-11.3	-11.2	-11.1	-11	-10.9	-10.8	-10.7	-10.6	-10.5	-10.4	-10.3	-10.2	-10.1	-10	-9.9	-9.8	-9.7	-9.6	-9.5	-9.4	-9.3	-9.2	-9.1	-9	-8.9	-8.8	-8.7	-8.6	-8.5	-8.4	-8.3	-8.2	-8.1	-8	-7.9	-7.8	-7.7	-7.6	-7.5	-7.4	-7.3	-7.2	-7.1
-12	-11.9	-11.8	-11.7	-11.6	-11.5	-11.4	-11.3	-11.2	-11.1	-11	-10.9	-10.8	-10.7	-10.6	-10.5	-10.4	-10.3	-10.2	-10.1	-10	-9.9	-9.8	-9.7	-9.6	-9.5	-9.4	-9.3	-9.2	-9.1	-9	-8.9	-8.8	-8.7	-8.6	-8.5	-8.4	-8.3	-8.2	-8.1	-8	-7.9	-7.8	-7.7	-7.6	-7.5	-7.4	-7.3	-7.2	-7.1
-12	-11.9	-11.8	-11.7	-11.6	-11.5	-11.4	-11.3	-11.2	-11.1	-11	-10.9	-10.8	-10.7	-10.6	-10.5	-10.4	-10.3	-10.2	-10.1	-10	-9.9	-9.8	-9.7	-9.6	-9.5	-9.4	-9.3	-9.2	-9.1	-9	-8.9	-8.8	-8.7	-8.6	-8.5	-8.4	-8.3	-8.2	-8.1	-8	-7.9	-7.8	-7.7	-7.6	-7.5	-7.4	-7.3	-7.2	-7.1
-12	-11.9	-11.8	-11.7	-11.6	-11.5	-11.4	-11.3	-11.2	-11.1	-11	-10.9	-10.8	-10.7	-10.6	-10.5	-10.4	-10.3	-10.2	-10.1	-10	-9.9	-9.8	-9.7	-9.6	-9.5	-9.4	-9.3	-9.2	-9.1	-9	-8.9	-8.8	-8.7	-8.6	-8.5	-8.4	-8.3	-8.2	-8.1	-8	-7.9	-7.8	-7.7	-7.6	-7.5	-7.4	-7.3	-7.2	-7.1
-12	-11.9	-11.8	-11.7	-11.6	-11.5	-11.4	-11.3	-11.2	-11.1	-11	-10.9	-10.8	-10.7	-10.6	-10.5	-10.4	-10.3	-10.2	-10.1	-10	-9.9	-9.8	-9.7	-9.6	-9.5	-9.4	-9.3	-9.2	-9.1	-9	-8.9	-8.8	-8.7	-8.6	-8.5	-8.4	-8.3	-8.2	-8.1	-8	-7.9	-7.8	-7.7	-7.6	-7.5	-7.4	-7.3	-7.2	-7.1
-12	-11.9	-11.8	-11.7	-11.6	-11.5	-11.4	-11.3	-11.2	-11.1	-11	-10.9	-10.8	-10.7	-10.6	-10.5	-10.4	-10.3	-10.2	-10.1	-10	-9.9	-9.8	-9.7	-9.6	-9.5	-9.4	-9.3	-9.2	-9.1	-9	-8.9	-8.8	-8.7	-8.6	-8.5	-8.4	-8.3	-8.2	-8.1	-8	-7.9	-7.8	-7.7	-7.6	-7.5	-7.4	-7.3	-7.2	-7.1
-12	-11.9	-11.8	-11.7	-11.6	-11.5	-11.4	-11.3	-11.2	-11.1	-11	-10.9	-10.8	-10.7	-10.6	-10.5	-10.4	-10.3	-10.2	-10.1	-10	-9.9	-9.8	-9.7	-9.6	-9.5	-9.4	-9.3	-9.2	-9.1	-9	-8.9	-8.8	-8.7	-8.6	-8.5	-8.4	-8.3	-8.2	-8.1	-8	-7.9	-7.8	-7.7	-7.6	-7.5	-7.4	-7.3	-7.2	-7.1
-12	-11.9	-11.8	-11.7	-11.6	-11.5	-11.4	-11.3	-11.2	-11.1	-11	-10.9	-10.8	-10.7	-10.6	-10.5	-10.4	-10.3	-10.2	-10.1	-10	-9.9	-9.8	-9.7	-9.6	-9.5	-9.4	-9.3	-9.2	-9.1	-9	-8.9	-8.8	-8.7	-8.6	-8.5	-8.4	-8.3	-8.2	-8.1	-8	-7.9	-7.8	-7.7	-7.6	-7.5	-7.4	-7.3	-7.2	-7.1
-12	-11.9	-11.8	-11.7	-11.6	-11.5	-11.4	-11.3	-11.2	-11.1	-11	-10.9	-10.8	-10.7	-10.6	-10.5	-10.4	-10.3	-10.2	-10.1	-10	-9.9	-9.8	-9.7	-9.6	-9.5	-9.4	-9.3	-9.2	-9.1	-9	-8.9	-8.8	-8.7	-8.6	-8.5	-8.4	-8.3	-8.2	-8.1	-8	-7.9	-7.8	-7.7	-7.6	-7.5	-7.4	-7.3	-7.2	-7.1
-12	-11.9	-11.8	-11.7	-11.6	-11.5	-11.4	-11.3	-11.2	-11.1	-11	-10.9	-10.8	-10.7	-10.6	-10.5	-10.4	-10.3	-10.2	-10.1	-10	-9.9	-9.8	-9.7	-9.6	-9.5	-9.4	-9.3	-9.2	-9.1	-9	-8.9	-8.8	-8.7	-8.6	-8.5	-8.4	-8.3	-8.2	-8.1	-8	-7.9	-7.8	-7.7	-7.6	-7.5	-7.4	-7.3	-7.2	-7.1
-12	-11.9	-11.8	-11.7	-11.6	-11.5	-11.4	-11.3	-11.2	-11.1	-11	-10.9	-10.8	-10.7	-10.6	-10.5	-10.4	-10.3	-10.2	-10.1	-10	-9.9	-9.8	-9.7	-9.6	-9.5	-9.4	-9.3	-9.2	-9.1	-9	-8.9	-8.8	-8.7	-8.6	-8.5	-8.4	-8.3	-8.2	-8.1	-8	-7.9	-7.8	-7.7	-7.6	-7.5	-7.4	-7.3	-7.2	-7.1
-12	-11.9	-11.8	-11.7	-11.6	-11.5	-11.4	-11.3	-11.2	-11.1	-11	-10.9	-10.8	-10.7	-10.6	-10.5	-10.4	-10.3	-10.2	-10.1	-10	-9.9	-9.8	-9.7	-9.6	-9.5	-9.4	-9.3	-9.2	-9.1	-9	-8.9	-8.8	-8.7	-8.6	-8.5	-8.4	-8.3	-8.2	-8.1	-8	-7.9	-7.8	-7.7	-7.6	-7.5	-7.4	-7.3	-7.2	-7.1
-12	-11.9	-11.8	-11.7	-11.6	-11.5	-11.4	-11.3	-11.2	-11.1	-11	-10.9	-10.8	-10.7	-10.6	-10.5	-10.4	-10.3	-10.2	-10.1	-10	-9.9	-9.8	-9.7	-9.6	-9.5	-9.4	-9.3	-9.2	-9.1	-9	-8.9	-8.8	-8.7	-8.6	-8.5	-8.4	-8.3	-8.2	-8.1	-8	-7.9	-7.8	-7.7	-7.6	-7.5	-7.4	-7.3	-7.2	-7.1
-12	-11.9	-11.8	-11.7	-11.6	-11.5	-11.4	-11.3	-11.2	-11.1	-11	-10.9	-10.8	-10.7	-10.6	-10.5	-10.4	-10.3	-10.2	-10.1	-10	-9.9	-9.8	-9.7	-9.6	-9.5	-9.4	-9.3	-9.2	-9.1	-9	-8.9	-8.8	-8.7	-8.6	-8.5	-8.4	-8.3	-8.2	-8.1	-8	-7.9	-7.8	-7.7	-7.6	-7.5	-7.4	-7.3	-7.2	-7.1
-12	-11.9	-11.8	-11.7	-11.6	-11.5	-11.4	-11.3	-11.2	-11.1	-11	-10.9	-10.8	-10.7	-10.6	-10.5	-10.4	-10.3	-10.2	-10.1	-10	-9.9	-9.8	-9.7	-9.6	-9.5	-9.4	-9.3	-9.2	-9.1	-9	-8.9	-8.8	-8.7	-8.6	-8.5	-8.4	-8.3	-8.2	-8.1	-8	-7.9	-7.8	-7.7	-7.6	-7.5	-7.4	-7.3	-7.2	-7.1
-12	-11.9	-11.8	-11.7	-11.6	-11.5	-11.4	-11.3	-11.2	-11.1	-11	-10.9	-10.8	-10.7	-10.6	-10.5	-10.4	-10.3	-10.2	-10.1	-10	-9.9	-9.8	-9.7	-9.6	-9.5	-9.4	-9.3	-9.2	-9.1	-9	-8.9	-8.8	-8.7	-8.6	-8.5	-8.4	-8.3	-8.2	-8.1	-8	-7.9	-7.8	-7.7	-7.6	-7.5	-7.4	-7.3	-7.2	-7.1
-12	-11.9	-11.8	-11.7	-11.6	-11.5	-11.4	-11.3	-11.2	-11.1	-11	-10.9	-10.8	-10.7	-10.6	-10.5	-10.4	-10.3	-10.2	-10.1	-10	-9.9	-9.8	-9.7	-9.6	-9.5	-9.4	-9.3	-9.2	-9.1	-9	-8.9	-8.8	-8.7	-8.6	-8.5	-8.4	-8.3	-8.2	-8.1	-8	-7.9	-7.8	-7.7	-7.6	-7.5	-7.4	-7.3	-7.2	-7.1
-12	-11.9	-11.8	-11.7	-11.6	-11.5	-11.4	-11.3	-11.2	-11.1	-11	-10.9	-10.8	-10.7	-10.6	-10.5	-10.4	-10.3	-10.2	-10.1	-10	-9.9	-9.8	-9.7	-9.6	-9.5	-9.4	-9.3	-9.2	-9.1	-9	-8.9	-8.8	-8.7	-8.6	-8.5	-8.4	-8.3	-8.2	-8.1	-8	-7.9	-7.8	-7.7	-7.6	-7.5	-7.4	-7.3	-7.2	-7.1
-12	-11.9	-11.8	-11.7	-11.6	-11.5	-11.4	-11.3	-11.2	-11.1	-11	-10.9	-10.8	-10.7	-10.6	-10.5	-10.4	-10.3	-10.2	-10.1	-10	-9.9	-9.8	-9.7	-9.6	-9.5	-9.4	-9.3	-9.2	-9.1	-9	-8.9	-8.8	-8.7	-8.6	-8.5	-8.4	-8.3	-8.2	-8.1	-8	-7.9	-7.8	-7.7	-7.6	-7.5	-7.4	-7.3	-7.2	-7.1
-12	-11.9	-11.8	-11.7	-11.6	-11.5	-11.4	-11.3	-11.2	-11.1	-11	-10.9	-10.8	-10.7	-10.6	-10.5	-10.4	-10.3	-10.2	-10.1	-10	-9.9	-9.8	-9.7	-9.6	-9.5	-9.4	-9.3	-9.2	-9.1	-9	-8.9	-8.8	-8.7	-8.6	-8.5	-8.4	-8.3	-8.2	-8.1	-8	-7.9	-7.8	-7.7	-7.6	-7.5	-7.4	-7.3	-7.2	-7.1
-12	-11.9	-11.8	-11.7	-11.6	-11.5	-11.4	-11.3	-11.2	-11.1	-11	-10.9	-10.8	-10.7	-10.6	-10.5	-10.4	-10.3	-10.2	-10.1	-10	-9.9	-9.8	-9.7	-9.6	-9.5	-9.4	-9.3	-9.2	-9.1	-9	-8.9	-8.8	-8.7	-8.6	-8.5	-8.4	-8.3	-8.2	-8.1	-8	-7.9	-7.8	-7.7	-7.6	-7.5	-7.4	-7.3	-7.2	-7.1
-12	-11.9	-11.8	-11.7	-11.6	-11.5	-11.4	-11.3	-11.2	-11.1	-11	-10.9	-10.8	-10.7	-10.6	-10.5	-10.4	-10.3	-10.2	-10.1	-10	-9.9	-9.8	-9.7	-9.6	-9.5	-9.4	-9.3	-9.2	-9.1	-9	-8.9	-8.8	-8.7	-8.6	-8.5	-8.4	-8.3	-8.2	-8.1	-8	-7.9	-7.8	-7.7	-7.6	-7.5	-7.4	-7.3	-7.2	-7.1
-12	-11.9	-11.8	-11.7	-11.6	-11.5	-11.4	-11.3	-11.2	-11.1	-11	-10.9	-10.8	-10.7	-10.6	-10.5	-10.4	-10.3	-10.2	-10.1	-10	-9.9	-9.8	-9.7	-9.6	-9.5	-9.4	-9.3	-9.2	-9.1	-9	-8.9	-8.8	-8.7	-8.6	-8.5	-8.4	-8.3	-8.2	-8.1	-8	-7.9	-7.8	-7.7	-7.6	-7.5	-7.4	-7.3	-7.2	-7.1
-12	-11.9	-11.8	-11.7	-11.6	-11.5	-11.4	-11.3	-11.2	-11.1	-11	-10.9	-10.8	-10.7	-10.6	-10.5	-10.4	-10.3	-10.2	-10.1	-10	-9.9	-9.8	-9.7	-9.6	-9.5	-9.4	-9.3	-9.2	-9.1	-9	-8.9	-8.8	-8.7	-8.6	-8.5	-8.4	-8.3	-8.2	-8.1	-8	-7.9	-7.8	-7.7	-7.6	-7.5	-7.4	-7.3	-7.2	-7.1
-12	-11.9	-11.8	-11.7	-11.6	-11.5	-11.4	-11.3	-11.2	-11.1	-11	-10.9	-10.8	-10.7	-10.6	-10.5	-10.4	-10.3	-10.2	-10.1	-10	-9.9	-9.8	-9.7	-9.6	-9.5	-9.4	-9.3	-9.2	-9.1	-9	-8.9	-8.8	-8.7	-8.6	-8.5	-8.4	-8.3	-8.2	-8.1	-8	-7.9	-7.8	-7.7	-7.6	-7.5	-7.4	-7.3	-7.2	-7.1
-12	-11.9	-11.8	-11.7	-11.6	-11.5	-11.4	-11.3	-11.2	-11.1	-11	-10.9	-10.8	-10.7	-10.6	-10.5	-10.4	-10.3	-10.2	-10.1	-10	-9.9	-9.8	-9.7	-9.6	-9.5	-9.4	-9.3	-9.2	-9.1	-9	-8.9	-8.8	-8.7	-8.6	-8.5	-8.4	-8.3	-8.2	-8.1	-8	-7.9	-7.8	-7.7	-7.6	-7.5	-7.4	-7.3	-7.2	-7.1
-12	-11.9	-11.8	-11.7	-11.6	-11.5	-11.4	-11.3	-11.2	-11.1	-11	-10.9	-10.8	-10.7	-10.6	-10.5	-10.4	-10.3	-10.2	-10.1	-10	-9.9	-9.8	-9.7	-9.6	-9.5	-9.4	-9.3	-9.2	-9.1	-9	-8.9	-8.8	-8.7	-8.6	-8.5	-8.4	-8.3	-8.2	-8.1	-8	-7.9	-7.8	-7.7	-7.6	-7.5	-7.4	-7.3	-7.2	-7.1
-12	-11.9	-11.8	-11.7	-11.6	-11.5	-11.4	-11.3	-11.2	-11.1	-11	-10.9	-10.8	-10.7	-10.6	-10.5	-10.4	-10.3	-10.2	-10.1	-10	-9.9	-9.8	-9.7	-9.6	-9.5	-9.4	-9.3	-9.2	-9.1	-9	-8.9	-8.8	-8.7	-8.6	-8.5	-8.4	-8.3	-8.2	-8.1	-8	-7.9	-7.8	-7.7	-7.6	-7.5	-7.4	-7.3	-7.2	-7.1
-12	-11.9	-11.8	-11.7	-11.6	-11.5	-11.4	-11.3	-11.2	-11.1	-11	-10.9	-10.8	-10.7	-10.6	-10.5	-10.4	-10.3	-10.2	-10.1	-10	-9.9	-9.8	-9.7	-9.6	-9.5	-9.4	-9.3	-9.2	-9.1	-9	-8.9	-8.8	-8.7	-8.6	-8.5	-8.4	-8.3	-8.2	-8.1	-8	-7.9	-7.8	-7.7	-7.6	-7.5	-7.4	-7.3	-7.2	-7.1
-12	-11.9	-11.8	-11.7	-11.6	-11.5	-11.4	-11.3	-11.2	-11.1	-11	-10.9	-10.8	-10.7	-10.6	-10.5	-10.4	-10.3	-10.2	-10.1	-10	-9.9	-9.8	-9.7	-9.6	-9.5	-9.4	-9.3	-9.2	-9.1	-9	-8.9	-8.8	-8.7	-8.6	-8.5	-8.4	-8.3	-8.2	-8.1	-8	-7.9	-7.8	-7.7	-7.6	-7.5	-7.4	-7.3	-7.2	-7.1
-12	-11.9	-11.8	-11.7	-11.6	-11.5	-11.4	-11.3	-11.2	-11.1	-11	-10.9	-10.8	-10.7	-10.6	-10.5	-10.4	-10.3	-10.2	-10.1	-10	-9.9	-9.8	-9.7	-9.6	-9.5	-9.4	-9.3	-9.2	-9.1	-9	-8.9	-8.8	-8.7	-8.6	-8.5	-8.4	-8.3	-8.2	-8.1	-8	-7.9	-7.8	-7.7	-7.6	-7.5	-7.4	-7.3	-7.2	-7.1
-12	-11.9	-11.8	-11.7	-11.6	-11.5	-11.4	-11.3	-11.2	-11.1	-11	-10.9	-10.8	-10.7	-10.6	-10.5	-10.4	-10.3	-10.2	-10.1	-10	-9.9	-9.8	-9.7	-9.6	-9.5	-9.4	-9.3	-9.2	-9.1	-9	-8.9	-8.8	-8.7	-8.6	-8.5	-8.4	-8.3	-8.2	-8.1	-8	-7.9	-7.8	-7.7	-7.6	-7.5	-7.4	-7.3	-7.2	-7.1
-12	-11.9	-11.8	-11.7	-11.6	-11.5	-11.4	-11.3	-11.2	-11.1	-11	-10.9	-10.8	-10.7	-10.6	-10.5	-10.4	-10.3	-10.2	-10.1	-10	-9.9	-9.8	-9.7	-9.6	-9.5	-9.4	-9.3	-9.2	-9.1	-9	-8.9	-8.8	-8.7	-8.6	-8.5	-8.4	-8.3	-8.2	-8.1	-8	-7.9	-7.8	-7.7	-7.6	-7.5	-7.4	-7.3	-7.2	-7.1
-12	-11.9	-11.8	-11.7	-11.6	-11.5	-11.4	-11.3	-11.2	-11.1	-11	-10.9	-10.8	-10.7	-10.6	-10.5	-10.4	-10.3	-10.2	-10.1	-10	-9.9	-9.8	-9.7	-9.6	-9.5	-9.4	-9.3	-9.2	-9.1	-9	-8.9	-8.8	-8.7	-8.6	-8.5	-8.4	-8.3	-8.2	-8.1	-8	-7.9	-7.8	-7.7	-7.6	-7.5	-7.4	-7.3	-7.2	-7.1
-12	-11.9	-11.8	-11.7	-11.6	-11.5	-11.4	-11.3	-11.2	-11.1	-11	-10.9	-10.8	-10.7	-10.6	-10.5	-10.4	-10.3	-10.2	-10.1	-10	-9.9	-9.8	-9.7	-9.6	-9.5	-9.4	-9.3	-9.2	-9.1	-9	-8.9	-8.8	-8.7	-8.6	-8.5	-8.4	-8.3	-8.2	-8.1	-8	-7.9	-7.8	-7.7	-7.6	-7.5	-7.4	-7.3	-7.2	-7.1
-12	-11.9	-11.8	-11.7	-11.6	-11.5	-11.4	-11.3	-11.2	-11.1	-11	-10.9	-10.8	-10.7	-10.6	-10.5	-10.4	-10.3	-10.2	-10.1	-10	-9.9	-9.8	-9.7	-9.6	-9.5	-9.4	-9.3	-9.2	-9.1	-9	-8.9	-8.8	-8.7	-8.6	-8.5	-8.4	-8.3	-8.2	-8.1	-8	-7.9	-7.8	-7.7	-7.6	-7.5	-7.4	-7.3	-7.2	-7.1
-12	-11.9	-11.8	-11.7	-11.6	-11.5	-11.4	-11.3	-11.2	-11.1	-11	-10.9	-10.8	-10.7	-10.6	-10.5	-10.4	-10.3	-10.2	-10.1	-10	-9.9	-9.8	-9.7	-9.6	-9.5	-9.4	-9.3	-9.2	-9.1	-9	-8.9	-8.8	-8.7	-8.6	-8.5	-8.4	-8.3	-8.2	-8.1	-8	-7.9	-7.8	-7.7	-7.6	-7.5	-7.4	-7.3	-7.2	-7.1
-12	-11.9	-11.8	-11.7	-11.6	-11.5	-11.4	-11.3	-11.2	-11.1	-11	-10.9	-10.8	-10.7	-10.6	-10.5	-10.4	-10.3	-10.2	-10.1	-10	-9.9	-9.8	-9.7	-9.6	-9.5	-9.4	-9.3	-9.2	-9.1	-9	-8.9	-8.8	-8.7	-8.6	-8.5	-8.4	-8.3	-8.2	-8.1	-8	-7.9	-7.8	-7.7	-7.6	-7.5	-7.4	-7.3	-7.2	-7.1
-12	-11.9	-11.8	-11.7	-11.6	-11.5	-11.4	-11.3	-11.2	-11.1	-11	-10.9	-10.8	-10.7	-10.6	-10.5	-10.4	-10.3	-10.2	-10.1	-10	-9.9	-9.8	-9.7	-9.6	-9.5	-9.4	-9.3	-9.2	-9.1	-9	-8.9	-8.8	-8.7	-8.6	-8.5	-8.4	-8.3	-8.2	-8.1	-8	-7.9	-7.8	-7.7	-7.6	-7.5	-7.4	-7.3	-7.2	-7.1
-12	-11.9	-11.8	-11.7	-11.6	-11.5	-11.4	-11.3	-11.2	-11.1	-11	-10.9	-10.8	-10.7	-10.6	-10.5	-10.4	-10.3	-10.2	-10.1	-10	-9.9	-9.8	-9.7	-9.6	-9.5	-9.4	-9.3	-9.2	-9.1	-9	-8.9	-8.8	-8.7	-8.6	-8.5	-8.4	-8.3	-8.2	-8.1	-8	-7.9	-7.8	-7.7	-7.6	-7.5	-7.4	-7.3	-7.2	-7.1
-12	-11.9	-11.8	-11.7	-11.6	-11.5	-11.4	-11.3	-11.2	-11.1	-11	-10.9	-10.8	-10.7	-10.6	-10.5	-10.4	-10.3	-10.2	-10.1	-10	-9.9	-9.8	-9.7	-9.6	-9.5	-9.4	-9.3	-9.2	-9.1	-9	-8.9	-8.8	-8.7	-8.6	-8.5	-8.4	-8.3	-8.2	-8.1	-8	-7.9	-7.8	-7.7	-7.6	-7.5	-7.4	-7.3	-7.2	-7.1
-12	-11.9	-11.8	-11.7	-11.6	-11.5	-11.4	-11.3	-11.2	-11.1	-11	-10.9	-10.8	-10.7	-10.6	-10.5	-10.4	-10.3	-10.2	-10.1	-10	-9.9	-9.8	-9.7	-9.6	-9.5	-9.4	-9.3	-9.2	-9.1	-9	-8.9	-8.8	-8.7	-8.6	-8.5	-8.4	-8.3	-8.2	-8.1	-8	-7.9	-7.8	-7.7	-7.6	-7.5	-7.4	-7.3	-7.2	-7.1
-12	-11.9	-11.8	-11.7	-11.6	-11.5	-11.4	-11.3	-11.2	-11.1	-11	-10.9	-10.8	-10.7	-10.6	-10.5	-10.4	-10.3	-10.2	-10.1	-10	-9.9	-9.8	-9.7	-9.6	-9.5	-9.4	-9.3	-9.2	-9.1	-9	-8.9	-8.8	-8.7	-8.6	-8.5	-8.4	-8.3	-8.2	-8.1	-8	-7.9	-7.8	-7.7	-7.6	-7.5	-7.4	-7.3	-7.2	-7.1
-12	-11.9	-11.8	-11.7	-11.6	-11.5	-11.4	-11.3	-11.2	-11.1	-11	-10.9	-10.8	-10.7	-10.6	-10.5	-10.4	-10.3	-10.2	-10.1	-10	-9.9	-9.8	-9.7	-9.6	-9.5	-9.4	-9.3	-9.2	-9.1	-9	-8.9	-8.8	-8.7	-8.6	-8.5	-8.4	-8.3	-8.2	-8.1	-8	-7.9	-7.8	-7.7	-7.6	-7.5	-7.4	-7.3	-7.2	-7.1
-12	-11.9	-11.8	-11.7	-11.6	-11.5	-11.4	-11.3	-11.2	-11.1	-11	-10.9	-10.8	-10.7	-10.6	-10.5	-10.4	-10.3	-10.2	-10.1	-10	-9.9	-9.8	-9.7	-9.6	-9.5	-9.4	-9.3	-9.2	-9.1	-9	-8.9	-8.8	-8.7	-8.6	-8.5	-8.4	-8.3	-8.2	-8.1	-8	-7.9	-7.8	-7.7	-7.6	-7.5	-7.4	-7.3	-7.2	-7.1
-12	-11.9	-11.8	-11.7	-11.6	-11.5	-11.4	-11.3	-11.2	-11.1	-11	-10.9	-10.8	-10.7	-10.6	-10.5	-10.4	-10.3	-10.2	-10.1	-10	-9.9	-9.8	-9.7	-9.6	-9.5	-9.4	-9.3	-9.2	-9.1	-9	-8.9	-8.8	-8.7	-8.6	-8.5	-8.4	-8.3	-8.2	-8.1	-8	-7.9	-7.8	-7.7	-7.6	-7.5	-7.4	-7.3	-7.2	-7.1
-12	-11.9	-11.8	-11.7	-11.6	-11.5	-11.4	-11.3	-11.2	-11.1	-11	-10.9	-10.8	-10.7	-10.6	-10.5	-10.4	-10.3	-10.2	-10.1	-10	-9.9	-9.8	-9.7	-9.6	-9.5	-9.4	-9.3	-9.2	-9.1	-9	-8.9	-8.8	-8.7	-8.6	-8.5	-8.4	-8.3	-8.2	-8.1	-8	-7.9	-7.8	-7.7	-7.6	-7.5	-7.4	-7.3	-7.2	-7.1
-12	-11.9	-11.8	-11.7	-11.6	-11.5	-11.4	-11.3	-11.2	-11.1	-11	-10.9	-10.8	-10.7	-10.6	-10.5	-10.4	-10.3	-10.2	-10.1	-10	-9.9	-9.8	-9.7	-9.6	-9.5	-9.4	-9.3	-9.2	-9.1	-9	-8.9	-8.8	-8.7	-8.6	-8.5	-8.4	-8.3	-8.2	-8.1	-8	-7.9	-7.8	-7.7	-7.6	-7.5	-7.4	-7.3	-7.2	-7.1
[truncated: 191 more columns]

## Sheet: Y
-12	-12	-12	-12	-12	-12	-12	-12	-12	-12	-12	-12	-12	-12	-12	-12	-12	-12	-12	-12	-12	-12	-12	-12	-12	-12	-12	-12	-12	-12	-12	-12	-12	-12	-12	-12	-12	-12	-12	-12	-12	-12	-12	-12	-12	-12	-12	-12	-12	-12
-11.9	-11.9	-11.9	-11.9	-11.9	-11.9	-11.9	-11.9	-11.9	-11.9	-11.9	-11.9	-11.9	-11.9	-11.9	-11.9	-11.9	-11.9	-11.9	-11.9	-11.9	-11.9	-11.9	-11.9	-11.9	-11.9	-11.9	-11.9	-11.9	-11.9	-11.9	-11.9	-11.9	-11.9	-11.9	-11.9	-11.9	-11.9	-11.9	-11.9	-11.9	-11.9	-11.9	-11.9	-11.9	-11.9	-11.9	-11.9	-11.9	-11.9
-11.8	-11.8	-11.8	-11.8	-11.8	-11.8	-11.8	-11.8	-11.8	-11.8	-11.8	-11.8	-11.8	-11.8	-11.8	-11.8	-11.8	-11.8	-11.8	-11.8	-11.8	-11.8	-11.8	-11.8	-11.8	-11.8	-11.8	-11.8	-11.8	-11.8	-11.8	-11.8	-11.8	-11.8	-11.8	-11.8	-11.8	-11.8	-11.8	-11.8	-11.8	-11.8	-11.8	-11.8	-11.8	-11.8	-11.8	-11.8	-11.8	-11.8
-11.7	-11.7	-11.7	-11.7	-11.7	-11.7	-11.7	-11.7	-11.7	-11.7	-11.7	-11.7	-11.7	-11.7	-11.7	-11.7	-11.7	-11.7	-11.7	-11.7	-11.7	-11.7	-11.7	-11.7	-11.7	-11.7	-11.7	-11.7	-11.7	-11.7	-11.7	-11.7	-11.7	-11.7	-11.7	-11.7	-11.7	-11.7	-11.7	-11.7	-11.7	-11.7	-11.7	-11.7	-11.7	-11.7	-11.7	-11.7	-11.7	-11.7
-11.6	-11.6	-11.6	-11.6	-11.6	-11.6	-11.6	-11.6	-11.6	-11.6	-11.6	-11.6	-11.6	-11.6	-11.6	-11.6	-11.6	-11.6	-11.6	-11.6	-11.6	-11.6	-11.6	-11.6	-11.6	-11.6	-11.6	-11.6	-11.6	-11.6	-11.6	-11.6	-11.6	-11.6	-11.6	-11.6	-11.6	-11.6	-11.6	-11.6	-11.6	-11.6	-11.6	-11.6	-11.6	-11.6	-11.6	-11.6	-11.6	-11.6
-11.5	-11.5	-11.5	-11.5	-11.5	-11.5	-11.5	-11.5	-11.5	-11.5	-11.5	-11.5	-11.5	-11.5	-11.5	-11.5	-11.5	-11.5	-11.5	-11.5	-11.5	-11.5	-11.5	-11.5	-11.5	-11.5	-11.5	-11.5	-11.5	-11.5	-11.5	-11.5	-11.5	-11.5	-11.5	-11.5	-11.5	-11.5	-11.5	-11.5	-11.5	-11.5	-11.5	-11.5	-11.5	-11.5	-11.5	-11.5	-11.5	-11.5
-11.4	-11.4	-11.4	-11.4	-11.4	-11.4	-11.4	-11.4	-11.4	-11.4	-11.4	-11.4	-11.4	-11.4	-11.4	-11.4	-11.4	-11.4	-11.4	-11.4	-11.4	-11.4	-11.4	-11.4	-11.4	-11.4	-11.4	-11.4	-11.4	-11.4	-11.4	-11.4	-11.4	-11.4	-11.4	-11.4	-11.4	-11.4	-11.4	-11.4	-11.4	-11.4	-11.4	-11.4	-11.4	-11.4	-11.4	-11.4	-11.4	-11.4
-11.3	-11.3	-11.3	-11.3	-11.3	-11.3	-11.3	-11.3	-11.3	-11.3	-11.3	-11.3	-11.3	-11.3	-11.3	-11.3	-11.3	-11.3	-11.3	-11.3	-11.3	-11.3	-11.3	-11.3	-11.3	-11.3	-11.3	-11.3	-11.3	-11.3	-11.3	-11.3	-11.3	-11.3	-11.3	-11.3	-11.3	-11.3	-11.3	-11.3	-11.3	-11.3	-11.3	-11.3	-11.3	-11.3	-11.3	-11.3	-11.3	-11.3
-11.2	-11.2	-11.2	-11.2	-11.2	-11.2	-11.2	-11.2	-11.2	-11.2	-11.2	-11.2	-11.2	-11.2	-11.2	-11.2	-11.2	-11.2	-11.2	-11.2	-11.2	-11.2	-11.2	-11.2	-11.2	-11.2	-11.2	-11.2	-11.2	-11.2	-11.2	-11.2	-11.2	-11.2	-11.2	-11.2	-11.2	-11.2	-11.2	-11.2	-11.2	-11.2	-11.2	-11.2	-11.2	-11.2	-11.2	-11.2	-11.2	-11.2
-11.1	-11.1	-11.1	-11.1	-11.1	-11.1	-11.1	-11.1	-11.1	-11.1	-11.1	-11.1	-11.1	-11.1	-11.1	-11.1	-11.1	-11.1	-11.1	-11.1	-11.1	-11.1	-11.1	-11.1	-11.1	-11.1	-11.1	-11.1	-11.1	-11.1	-11.1	-11.1	-11.1	-11.1	-11.1	-11.1	-11.1	-11.1	-11.1	-11.1	-11.1	-11.1	-11.1	-11.1	-11.1	-11.1	-11.1	-11.1	-11.1	-11.1
-11	-11	-11	-11	-11	-11	-11	-11	-11	-11	-11	-11	-11	-11	-11	-11	-11	-11	-11	-11	-11	-11	-11	-11	-11	-11	-11	-11	-11	-11	-11	-11	-11	-11	-11	-11	-11	-11	-11	-11	-11	-11	-11	-11	-11	-11	-11	-11	-11	-11
-10.9	-10.9	-10.9	-10.9	-10.9	-10.9	-10.9	-10.9	-10.9	-10.9	-10.9	-10.9	-10.9	-10.9	-10.9	-10.9	-10.9	-10.9	-10.9	-10.9	-10.9	-10.9	-10.9	-10.9	-10.9	-10.9	-10.9	-10.9	-10.9	-10.9	-10.9	-10.9	-10.9	-10.9	-10.9	-10.9	-10.9	-10.9	-10.9	-10.9	-10.9	-10.9	-10.9	-10.9	-10.9	-10.9	-10.9	-10.9	-10.9	-10.9
-10.8	-10.8	-10.8	-10.8	-10.8	-10.8	-10.8	-10.8	-10.8	-10.8	-10.8	-10.8	-10.8	-10.8	-10.8	-10.8	-10.8	-10.8	-10.8	-10.8	-10.8	-10.8	-10.8	-10.8	-10.8	-10.8	-10.8	-10.8	-10.8	-10.8	-10.8	-10.8	-10.8	-10.8	-10.8	-10.8	-10.8	-10.8	-10.8	-10.8	-10.8	-10.8	-10.8	-10.8	-10.8	-10.8	-10.8	-10.8	-10.8	-10.8
-10.7	-10.7	-10.7	-10.7	-10.7	-10.7	-10.7	-10.7	-10.7	-10.7	-10.7	-10.7	-10.7	-10.7	-10.7	-10.7	-10.7	-10.7	-10.7	-10.7	-10.7	-10.7	-10.7	-10.7	-10.7	-10.7	-10.7	-10.7	-10.7	-10.7	-10.7	-10.7	-10.7	-10.7	-10.7	-10.7	-10.7	-10.7	-10.7	-10.7	-10.7	-10.7	-10.7	-10.7	-10.7	-10.7	-10.7	-10.7	-10.7	-10.7
-10.6	-10.6	-10.6	-10.6	-10.6	-10.6	-10.6	-10.6	-10.6	-10.6	-10.6	-10.6	-10.6	-10.6	-10.6	-10.6	-10.6	-10.6	-10.6	-10.6	-10.6	-10.6	-10.6	-10.6	-10.6	-10.6	-10.6	-10.6	-10.6	-10.6	-10.6	-10.6	-10.6	-10.6	-10.6	-10.6	-10.6	-10.6	-10.6	-10.6	-10.6	-10.6	-10.6	-10.6	-10.6	-10.6	-10.6	-10.6	-10.6	-10.6
-10.5	-10.5	-10.5	-10.5	-10.5	-10.5	-10.5	-10.5	-10.5	-10.5	-10.5	-10.5	-10.5	-10.5	-10.5	-10.5	-10.5	-10.5	-10.5	-10.5	-10.5	-10.5	-10.5	-10.5	-10.5	-10.5	-10.5	-10.5	-10.5	-10.5	-10.5	-10.5	-10.5	-10.5	-10.5	-10.5	-10.5	-10.5	-10.5	-10.5	-10.5	-10.5	-10.5	-10.5	-10.5	-10.5	-10.5	-10.5	-10.5	-10.5
-10.4	-10.4	-10.4	-10.4	-10.4	-10.4	-10.4	-10.4	-10.4	-10.4	-10.4	-10.4	-10.4	-10.4	-10.4	-10.4	-10.4	-10.4	-10.4	-10.4	-10.4	-10.4	-10.4	-10.4	-10.4	-10.4	-10.4	-10.4	-10.4	-10.4	-10.4	-10.4	-10.4	-10.4	-10.4	-10.4	-10.4	-10.4	-10.4	-10.4	-10.4	-10.4	-10.4	-10.4	-10.4	-10.4	-10.4	-10.4	-10.4	-10.4
-10.3	-10.3	-10.3	-10.3	-10.3	-10.3	-10.3	-10.3	-10.3	-10.3	-10.3	-10.3	-10.3	-10.3	-10.3	-10.3	-10.3	-10.3	-10.3	-10.3	-10.3	-10.3	-10.3	-10.3	-10.3	-10.3	-10.3	-10.3	-10.3	-10.3	-10.3	-10.3	-10.3	-10.3	-10.3	-10.3	-10.3	-10.3	-10.3	-10.3	-10.3	-10.3	-10.3	-10.3	-10.3	-10.3	-10.3	-10.3	-10.3	-10.3
-10.2	-10.2	-10.2	-10.2	-10.2	-10.2	-10.2	-10.2	-10.2	-10.2	-10.2	-10.2	-10.2	-10.2	-10.2	-10.2	-10.2	-10.2	-10.2	-10.2	-10.2	-10.2	-10.2	-10.2	-10.2	-10.2	-10.2	-10.2	-10.2	-10.2	-10.2	-10.2	-10.2	-10.2	-10.2	-10.2	-10.2	-10.2	-10.2	-10.2	-10.2	-10.2	-10.2	-10.2	-10.2	-10.2	-10.2	-10.2	-10.2	-10.2
-10.1	-10.1	-10.1	-10.1	-10.1	-10.1	-10.1	-10.1	-10.1	-10.1	-10.1	-10.1	-10.1	-10.1	-10.1	-10.1	-10.1	-10.1	-10.1	-10.1	-10.1	-10.1	-10.1	-10.1	-10.1	-10.1	-10.1	-10.1	-10.1	-10.1	-10.1	-10.1	-10.1	-10.1	-10.1	-10.1	-10.1	-10.1	-10.1	-10.1	-10.1	-10.1	-10.1	-10.1	-10.1	-10.1	-10.1	-10.1	-10.1	-10.1
-10	-10	-10	-10	-10	-10	-10	-10	-10	-10	-10	-10	-10	-10	-10	-10	-10	-10	-10	-10	-10	-10	-10	-10	-10	-10	-10	-10	-10	-10	-10	-10	-10	-10	-10	-10	-10	-10	-10	-10	-10	-10	-10	-10	-10	-10	-10	-10	-10	-10
-9.9	-9.9	-9.9	-9.9	-9.9	-9.9	-9.9	-9.9	-9.9	-9.9	-9.9	-9.9	-9.9	-9.9	-9.9	-9.9	-9.9	-9.9	-9.9	-9.9	-9.9	-9.9	-9.9	-9.9	-9.9	-9.9	-9.9	-9.9	-9.9	-9.9	-9.9	-9.9	-9.9	-9.9	-9.9	-9.9	-9.9	-9.9	-9.9	-9.9	-9.9	-9.9	-9.9	-9.9	-9.9	-9.9	-9.9	-9.9	-9.9	-9.9
-9.8	-9.8	-9.8	-9.8	-9.8	-9.8	-9.8	-9.8	-9.8	-9.8	-9.8	-9.8	-9.8	-9.8	-9.8	-9.8	-9.8	-9.8	-9.8	-9.8	-9.8	-9.8	-9.8	-9.8	-9.8	-9.8	-9.8	-9.8	-9.8	-9.8	-9.8	-9.8	-9.8	-9.8	-9.8	-9.8	-9.8	-9.8	-9.8	-9.8	-9.8	-9.8	-9.8	-9.8	-9.8	-9.8	-9.8	-9.8	-9.8	-9.8
-9.7	-9.7	-9.7	-9.7	-9.7	-9.7	-9.7	-9.7	-9.7	-9.7	-9.7	-9.7	-9.7	-9.7	-9.7	-9.7	-9.7	-9.7	-9.7	-9.7	-9.7	-9.7	-9.7	-9.7	-9.7	-9.7	-9.7	-9.7	-9.7	-9.7	-9.7	-9.7	-9.7	-9.7	-9.7	-9.7	-9.7	-9.7	-9.7	-9.7	-9.7	-9.7	-9.7	-9.7	-9.7	-9.7	-9.7	-9.7	-9.7	-9.7
-9.6	-9.6	-9.6	-9.6	-9.6	-9.6	-9.6	-9.6	-9.6	-9.6	-9.6	-9.6	-9.6	-9.6	-9.6	-9.6	-9.6	-9.6	-9.6	-9.6	-9.6	-9.6	-9.6	-9.6	-9.6	-9.6	-9.6	-9.6	-9.6	-9.6	-9.6	-9.6	-9.6	-9.6	-9.6	-9.6	-9.6	-9.6	-9.6	-9.6	-9.6	-9.6	-9.6	-9.6	-9.6	-9.6	-9.6	-9.6	-9.6	-9.6
-9.5	-9.5	-9.5	-9.5	-9.5	-9.5	-9.5	-9.5	-9.5	-9.5	-9.5	-9.5	-9.5	-9.5	-9.5	-9.5	-9.5	-9.5	-9.5	-9.5	-9.5	-9.5	-9.5	-9.5	-9.5	-9.5	-9.5	-9.5	-9.5	-9.5	-9.5	-9.5	-9.5	-9.5	-9.5	-9.5	-9.5	-9.5	-9.5	-9.5	-9.5	-9.5	-9.5	-9.5	-9.5	-9.5	-9.5	-9.5	-9.5	-9.5
-9.4	-9.4	-9.4	-9.4	-9.4	-9.4	-9.4	-9.4	-9.4	-9.4	-9.4	-9.4	-9.4	-9.4	-9.4	-9.4	-9.4	-9.4	-9.4	-9.4	-9.4	-9.4	-9.4	-9.4	-9.4	-9.4	-9.4	-9.4	-9.4	-9.4	-9.4	-9.4	-9.4	-9.4	-9.4	-9.4	-9.4	-9.4	-9.4	-9.4	-9.4	-9.4	-9.4	-9.4	-9.4	-9.4	-9.4	-9.4	-9.4	-9.4
-9.3	-9.3	-9.3	-9.3	-9.3	-9.3	-9.3	-9.3	-9.3	-9.3	-9.3	-9.3	-9.3	-9.3	-9.3	-9.3	-9.3	-9.3	-9.3	-9.3	-9.3	-9.3	-9.3	-9.3	-9.3	-9.3	-9.3	-9.3	-9.3	-9.3	-9.3	-9.3	-9.3	-9.3	-9.3	-9.3	-9.3	-9.3	-9.3	-9.3	-9.3	-9.3	-9.3	-9.3	-9.3	-9.3	-9.3	-9.3	-9.3	-9.3
-9.2	-9.2	-9.2	-9.2	-9.2	-9.2	-9.2	-9.2	-9.2	-9.2	-9.2	-9.2	-9.2	-9.2	-9.2	-9.2	-9.2	-9.2	-9.2	-9.2	-9.2	-9.2	-9.2	-9.2	-9.2	-9.2	-9.2	-9.2	-9.2	-9.2	-9.2	-9.2	-9.2	-9.2	-9.2	-9.2	-9.2	-9.2	-9.2	-9.2	-9.2	-9.2	-9.2	-9.2	-9.2	-9.2	-9.2	-9.2	-9.2	-9.2
-9.1	-9.1	-9.1	-9.1	-9.1	-9.1	-9.1	-9.1	-9.1	-9.1	-9.1	-9.1	-9.1	-9.1	-9.1	-9.1	-9.1	-9.1	-9.1	-9.1	-9.1	-9.1	-9.1	-9.1	-9.1	-9.1	-9.1	-9.1	-9.1	-9.1	-9.1	-9.1	-9.1	-9.1	-9.1	-9.1	-9.1	-9.1	-9.1	-9.1	-9.1	-9.1	-9.1	-9.1	-9.1	-9.1	-9.1	-9.1	-9.1	-9.1
-9	-9	-9	-9	-9	-9	-9	-9	-9	-9	-9	-9	-9	-9	-9	-9	-9	-9	-9	-9	-9	-9	-9	-9	-9	-9	-9	-9	-9	-9	-9	-9	-9	-9	-9	-9	-9	-9	-9	-9	-9	-9	-9	-9	-9	-9	-9	-9	-9	-9
-8.9	-8.9	-8.9	-8.9	-8.9	-8.9	-8.9	-8.9	-8.9	-8.9	-8.9	-8.9	-8.9	-8.9	-8.9	-8.9	-8.9	-8.9	-8.9	-8.9	-8.9	-8.9	-8.9	-8.9	-8.9	-8.9	-8.9	-8.9	-8.9	-8.9	-8.9	-8.9	-8.9	-8.9	-8.9	-8.9	-8.9	-8.9	-8.9	-8.9	-8.9	-8.9	-8.9	-8.9	-8.9	-8.9	-8.9	-8.9	-8.9	-8.9
-8.8	-8.8	-8.8	-8.8	-8.8	-8.8	-8.8	-8.8	-8.8	-8.8	-8.8	-8.8	-8.8	-8.8	-8.8	-8.8	-8.8	-8.8	-8.8	-8.8	-8.8	-8.8	-8.8	-8.8	-8.8	-8.8	-8.8	-8.8	-8.8	-8.8	-8.8	-8.8	-8.8	-8.8	-8.8	-8.8	-8.8	-8.8	-8.8	-8.8	-8.8	-8.8	-8.8	-8.8	-8.8	-8.8	-8.8	-8.8	-8.8	-8.8
-8.7	-8.7	-8.7	-8.7	-8.7	-8.7	-8.7	-8.7	-8.7	-8.7	-8.7	-8.7	-8.7	-8.7	-8.7	-8.7	-8.7	-8.7	-8.7	-8.7	-8.7	-8.7	-8.7	-8.7	-8.7	-8.7	-8.7	-8.7	-8.7	-8.7	-8.7	-8.7	-8.7	-8.7	-8.7	-8.7	-8.7	-8.7	-8.7	-8.7	-8.7	-8.7	-8.7	-8.7	-8.7	-8.7	-8.7	-8.7	-8.7	-8.7
-8.6	-8.6	-8.6	-8.6	-8.6	-8.6	-8.6	-8.6	-8.6	-8.6	-8.6	-8.6	-8.6	-8.6	-8.6	-8.6	-8.6	-8.6	-8.6	-8.6	-8.6	-8.6	-8.6	-8.6	-8.6	-8.6	-8.6	-8.6	-8.6	-8.6	-8.6	-8.6	-8.6	-8.6	-8.6	-8.6	-8.6	-8.6	-8.6	-8.6	-8.6	-8.6	-8.6	-8.6	-8.6	-8.6	-8.6	-8.6	-8.6	-8.6
-8.5	-8.5	-8.5	-8.5	-8.5	-8.5	-8.5	-8.5	-8.5	-8.5	-8.5	-8.5	-8.5	-8.5	-8.5	-8.5	-8.5	-8.5	-8.5	-8.5	-8.5	-8.5	-8.5	-8.5	-8.5	-8.5	-8.5	-8.5	-8.5	-8.5	-8.5	-8.5	-8.5	-8.5	-8.5	-8.5	-8.5	-8.5	-8.5	-8.5	-8.5	-8.5	-8.5	-8.5	-8.5	-8.5	-8.5	-8.5	-8.5	-8.5
-8.4	-8.4	-8.4	-8.4	-8.4	-8.4	-8.4	-8.4	-8.4	-8.4	-8.4	-8.4	-8.4	-8.4	-8.4	-8.4	-8.4	-8.4	-8.4	-8.4	-8.4	-8.4	-8.4	-8.4	-8.4	-8.4	-8.4	-8.4	-8.4	-8.4	-8.4	-8.4	-8.4	-8.4	-8.4	-8.4	-8.4	-8.4	-8.4	-8.4	-8.4	-8.4	-8.4	-8.4	-8.4	-8.4	-8.4	-8.4	-8.4	-8.4
-8.3	-8.3	-8.3	-8.3	-8.3	-8.3	-8.3	-8.3	-8.3	-8.3	-8.3	-8.3	-8.3	-8.3	-8.3	-8.3	-8.3	-8.3	-8.3	-8.3	-8.3	-8.3	-8.3	-8.3	-8.3	-8.3	-8.3	-8.3	-8.3	-8.3	-8.3	-8.3	-8.3	-8.3	-8.3	-8.3	-8.3	-8.3	-8.3	-8.3	-8.3	-8.3	-8.3	-8.3	-8.3	-8.3	-8.3	-8.3	-8.3	-8.3
-8.2	-8.2	-8.2	-8.2	-8.2	-8.2	-8.2	-8.2	-8.2	-8.2	-8.2	-8.2	-8.2	-8.2	-8.2	-8.2	-8.2	-8.2	-8.2	-8.2	-8.2	-8.2	-8.2	-8.2	-8.2	-8.2	-8.2	-8.2	-8.2	-8.2	-8.2	-8.2	-8.2	-8.2	-8.2	-8.2	-8.2	-8.2	-8.2	-8.2	-8.2	-8.2	-8.2	-8.2	-8.2	-8.2	-8.2	-8.2	-8.2	-8.2
-8.1	-8.1	-8.1	-8.1	-8.1	-8.1	-8.1	-8.1	-8.1	-8.1	-8.1	-8.1	-8.1	-8.1	-8.1	-8.1	-8.1	-8.1	-8.1	-8.1	-8.1	-8.1	-8.1	-8.1	-8.1	-8.1	-8.1	-8.1	-8.1	-8.1	-8.1	-8.1	-8.1	-8.1	-8.1	-8.1	-8.1	-8.1	-8.1	-8.1	-8.1	-8.1	-8.1	-8.1	-8.1	-8.1	-8.1	-8.1	-8.1	-8.1
-8	-8	-8	-8	-8	-8	-8	-8	-8	-8	-8	-8	-8	-8	-8	-8	-8	-8	-8	-8	-8	-8	-8	-8	-8	-8	-8	-8	-8	-8	-8	-8	-8	-8	-8	-8	-8	-8	-8	-8	-8	-8	-8	-8	-8	-8	-8	-8	-8	-8
-7.9	-7.9	-7.9	-7.9	-7.9	-7.9	-7.9	-7.9	-7.9	-7.9	-7.9	-7.9	-7.9	-7.9	-7.9	-7.9	-7.9	-7.9	-7.9	-7.9	-7.9	-7.9	-7.9	-7.9	-7.9	-7.9	-7.9	-7.9	-7.9	-7.9	-7.9	-7.9	-7.9	-7.9	-7.9	-7.9	-7.9	-7.9	-7.9	-7.9	-7.9	-7.9	-7.9	-7.9	-7.9	-7.9	-7.9	-7.9	-7.9	-7.9
-7.8	-7.8	-7.8	-7.8	-7.8	-7.8	-7.8	-7.8	-7.8	-7.8	-7.8	-7.8	-7.8	-7.8	-7.8	-7.8	-7.8	-7.8	-7.8	-7.8	-7.8	-7.8	-7.8	-7.8	-7.8	-7.8	-7.8	-7.8	-7.8	-7.8	-7.8	-7.8	-7.8	-7.8	-7.8	-7.8	-7.8	-7.8	-7.8	-7.8	-7.8	-7.8	-7.8	-7.8	-7.8	-7.8	-7.8	-7.8	-7.8	-7.8
-7.7	-7.7	-7.7	-7.7	-7.7	-7.7	-7.7	-7.7	-7.7	-7.7	-7.7	-7.7	-7.7	-7.7	-7.7	-7.7	-7.7	-7.7	-7.7	-7.7	-7.7	-7.7	-7.7	-7.7	-7.7	-7.7	-7.7	-7.7	-7.7	-7.7	-7.7	-7.7	-7.7	-7.7	-7.7	-7.7	-7.7	-7.7	-7.7	-7.7	-7.7	-7.7	-7.7	-7.7	-7.7	-7.7	-7.7	-7.7	-7.7	-7.7
-7.6	-7.6	-7.6	-7.6	-7.6	-7.6	-7.6	-7.6	-7.6	-7.6	-7.6	-7.6	-7.6	-7.6	-7.6	-7.6	-7.6	-7.6	-7.6	-7.6	-7.6	-7.6	-7.6	-7.6	-7.6	-7.6	-7.6	-7.6	-7.6	-7.6	-7.6	-7.6	-7.6	-7.6	-7.6	-7.6	-7.6	-7.6	-7.6	-7.6	-7.6	-7.6	-7.6	-7.6	-7.6	-7.6	-7.6	-7.6	-7.6	-7.6
-7.5	-7.5	-7.5	-7.5	-7.5	-7.5	-7.5	-7.5	-7.5	-7.5	-7.5	-7.5	-7.5	-7.5	-7.5	-7.5	-7.5	-7.5	-7.5	-7.5	-7.5	-7.5	-7.5	-7.5	-7.5	-7.5	-7.5	-7.5	-7.5	-7.5	-7.5	-7.5	-7.5	-7.5	-7.5	-7.5	-7.5	-7.5	-7.5	-7.5	-7.5	-7.5	-7.5	-7.5	-7.5	-7.5	-7.5	-7.5	-7.5	-7.5
-7.4	-7.4	-7.4	-7.4	-7.4	-7.4	-7.4	-7.4	-7.4	-7.4	-7.4	-7.4	-7.4	-7.4	-7.4	-7.4	-7.4	-7.4	-7.4	-7.4	-7.4	-7.4	-7.4	-7.4	-7.4	-7.4	-7.4	-7.4	-7.4	-7.4	-7.4	-7.4	-7.4	-7.4	-7.4	-7.4	-7.4	-7.4	-7.4	-7.4	-7.4	-7.4	-7.4	-7.4	-7.4	-7.4	-7.4	-7.4	-7.4	-7.4
-7.3	-7.3	-7.3	-7.3	-7.3	-7.3	-7.3	-7.3	-7.3	-7.3	-7.3	-7.3	-7.3	-7.3	-7.3	-7.3	-7.3	-7.3	-7.3	-7.3	-7.3	-7.3	-7.3	-7.3	-7.3	-7.3	-7.3	-7.3	-7.3	-7.3	-7.3	-7.3	-7.3	-7.3	-7.3	-7.3	-7.3	-7.3	-7.3	-7.3	-7.3	-7.3	-7.3	-7.3	-7.3	-7.3	-7.3	-7.3	-7.3	-7.3
-7.2	-7.2	-7.2	-7.2	-7.2	-7.2	-7.2	-7.2	-7.2	-7.2	-7.2	-7.2	-7.2	-7.2	-7.2	-7.2	-7.2	-7.2	-7.2	-7.2	-7.2	-7.2	-7.2	-7.2	-7.2	-7.2	-7.2	-7.2	-7.2	-7.2	-7.2	-7.2	-7.2	-7.2	-7.2	-7.2	-7.2	-7.2	-7.2	-7.2	-7.2	-7.2	-7.2	-7.2	-7.2	-7.2	-7.2	-7.2	-7.2	-7.2
-7.1	-7.1	-7.1	-7.1	-7.1	-7.1	-7.1	-7.1	-7.1	-7.1	-7.1	-7.1	-7.1	-7.1	-7.1	-7.1	-7.1	-7.1	-7.1	-7.1	-7.1	-7.1	-7.1	-7.1	-7.1	-7.1	-7.1	-7.1	-7.1	-7.1	-7.1	-7.1	-7.1	-7.1	-7.1	-7.1	-7.1	-7.1	-7.1	-7.1	-7.1	-7.1	-7.1	-7.1	-7.1	-7.1	-7.1	-7.1	-7.1	-7.1
-7	-7	-7	-7	-7	-7	-7	-7	-7	-7	-7	-7	-7	-7	-7	-7	-7	-7	-7	-7	-7	-7	-7	-7	-7	-7	-7	-7	-7	-7	-7	-7	-7	-7	-7	-7	-7	-7	-7	-7	-7	-7	-7	-7	-7	-7	-7	-7	-7	-7
-6.9	-6.9	-6.9	-6.9	-6.9	-6.9	-6.9	-6.9	-6.9	-6.9	-6.9	-6.9	-6.9	-6.9	-6.9	-6.9	-6.9	-6.9	-6.9	-6.9	-6.9	-6.9	-6.9	-6.9	-6.9	-6.9	-6.9	-6.9	-6.9	-6.9	-6.9	-6.9	-6.9	-6.9	-6.9	-6.9	-6.9	-6.9	-6.9	-6.9	-6.9	-6.9	-6.9	-6.9	-6.9	-6.9	-6.9	-6.9	-6.9	-6.9
-6.8	-6.8	-6.8	-6.8	-6.8	-6.8	-6.8	-6.8	-6.8	-6.8	-6.8	-6.8	-6.8	-6.8	-6.8	-6.8	-6.8	-6.8	-6.8	-6.8	-6.8	-6.8	-6.8	-6.8	-6.8	-6.8	-6.8	-6.8	-6.8	-6.8	-6.8	-6.8	-6.8	-6.8	-6.8	-6.8	-6.8	-6.8	-6.8	-6.8	-6.8	-6.8	-6.8	-6.8	-6.8	-6.8	-6.8	-6.8	-6.8	-6.8
-6.7	-6.7	-6.7	-6.7	-6.7	-6.7	-6.7	-6.7	-6.7	-6.7	-6.7	-6.7	-6.7	-6.7	-6.7	-6.7	-6.7	-6.7	-6.7	-6.7	-6.7	-6.7	-6.7	-6.7	-6.7	-6.7	-6.7	-6.7	-6.7	-6.7	-6.7	-6.7	-6.7	-6.7	-6.7	-6.7	-6.7	-6.7	-6.7	-6.7	-6.7	-6.7	-6.7	-6.7	-6.7	-6.7	-6.7	-6.7	-6.7	-6.7
-6.6	-6.6	-6.6	-6.6	-6.6	-6.6	-6.6	-6.6	-6.6	-6.6	-6.6	-6.6	-6.6	-6.6	-6.6	-6.6	-6.6	-6.6	-6.6	-6.6	-6.6	-6.6	-6.6	-6.6	-6.6	-6.6	-6.6	-6.6	-6.6	-6.6	-6.6	-6.6	-6.6	-6.6	-6.6	-6.6	-6.6	-6.6	-6.6	-6.6	-6.6	-6.6	-6.6	-6.6	-6.6	-6.6	-6.6	-6.6	-6.6	-6.6
-6.5	-6.5	-6.5	-6.5	-6.5	-6.5	-6.5	-6.5	-6.5	-6.5	-6.5	-6.5	-6.5	-6.5	-6.5	-6.5	-6.5	-6.5	-6.5	-6.5	-6.5	-6.5	-6.5	-6.5	-6.5	-6.5	-6.5	-6.5	-6.5	-6.5	-6.5	-6.5	-6.5	-6.5	-6.5	-6.5	-6.5	-6.5	-6.5	-6.5	-6.5	-6.5	-6.5	-6.5	-6.5	-6.5	-6.5	-6.5	-6.5	-6.5
-6.4	-6.4	-6.4	-6.4	-6.4	-6.4	-6.4	-6.4	-6.4	-6.4	-6.4	-6.4	-6.4	-6.4	-6.4	-6.4	-6.4	-6.4	-6.4	-6.4	-6.4	-6.4	-6.4	-6.4	-6.4	-6.4	-6.4	-6.4	-6.4	-6.4	-6.4	-6.4	-6.4	-6.4	-6.4	-6.4	-6.4	-6.4	-6.4	-6.4	-6.4	-6.4	-6.4	-6.4	-6.4	-6.4	-6.4	-6.4	-6.4	-6.4
-6.3	-6.3	-6.3	-6.3	-6.3	-6.3	-6.3	-6.3	-6.3	-6.3	-6.3	-6.3	-6.3	-6.3	-6.3	-6.3	-6.3	-6.3	-6.3	-6.3	-6.3	-6.3	-6.3	-6.3	-6.3	-6.3	-6.3	-6.3	-6.3	-6.3	-6.3	-6.3	-6.3	-6.3	-6.3	-6.3	-6.3	-6.3	-6.3	-6.3	-6.3	-6.3	-6.3	-6.3	-6.3	-6.3	-6.3	-6.3	-6.3	-6.3
-6.2	-6.2	-6.2	-6.2	-6.2	-6.2	-6.2	-6.2	-6.2	-6.2	-6.2	-6.2	-6.2	-6.2	-6.2	-6.2	-6.2	-6.2	-6.2	-6.2	-6.2	-6.2	-6.2	-6.2	-6.2	-6.2	-6.2	-6.2	-6.2	-6.2	-6.2	-6.2	-6.2	-6.2	-6.2	-6.2	-6.2	-6.2	-6.2	-6.2	-6.2	-6.2	-6.2	-6.2	-6.2	-6.2	-6.2	-6.2	-6.2	-6.2
-6.1	-6.1	-6.1	-6.1	-6.1	-6.1	-6.1	-6.1	-6.1	-6.1	-6.1	-6.1	-6.1	-6.1	-6.1	-6.1	-6.1	-6.1	-6.1	-6.1	-6.1	-6.1	-6.1	-6.1	-6.1	-6.1	-6.1	-6.1	-6.1	-6.1	-6.1	-6.1	-6.1	-6.1	-6.1	-6.1	-6.1	-6.1	-6.1	-6.1	-6.1	-6.1	-6.1	-6.1	-6.1	-6.1	-6.1	-6.1	-6.1	-6.1
-6	-6	-6	-6	-6	-6	-6	-6	-6	-6	-6	-6	-6	-6	-6	-6	-6	-6	-6	-6	-6	-6	-6	-6	-6	-6	-6	-6	-6	-6	-6	-6	-6	-6	-6	-6	-6	-6	-6	-6	-6	-6	-6	-6	-6	-6	-6	-6	-6	-6
-5.9	-5.9	-5.9	-5.9	-5.9	-5.9	-5.9	-5.9	-5.9	-5.9	-5.9	-5.9	-5.9	-5.9	-5.9	-5.9	-5.9	-5.9	-5.9	-5.9	-5.9	-5.9	-5.9	-5.9	-5.9	-5.9	-5.9	-5.9	-5.9	-5.9	-5.9	-5.9	-5.9	-5.9	-5.9	-5.9	-5.9	-5.9	-5.9	-5.9	-5.9	-5.9	-5.9	-5.9	-5.9	-5.9	-5.9	-5.9	-5.9	-5.9
-5.8	-5.8	-5.8	-5.8	-5.8	-5.8	-5.8	-5.8	-5.8	-5.8	-5.8	-5.8	-5.8	-5.8	-5.8	-5.8	-5.8	-5.8	-5.8	-5.8	-5.8	-5.8	-5.8	-5.8	-5.8	-5.8	-5.8	-5.8	-5.8	-5.8	-5.8	-5.8	-5.8	-5.8	-5.8	-5.8	-5.8	-5.8	-5.8	-5.8	-5.8	-5.8	-5.8	-5.8	-5.8	-5.8	-5.8	-5.8	-5.8	-5.8
-5.7	-5.7	-5.7	-5.7	-5.7	-5.7	-5.7	-5.7	-5.7	-5.7	-5.7	-5.7	-5.7	-5.7	-5.7	-5.7	-5.7	-5.7	-5.7	-5.7	-5.7	-5.7	-5.7	-5.7	-5.7	-5.7	-5.7	-5.7	-5.7	-5.7	-5.7	-5.7	-5.7	-5.7	-5.7	-5.7	-5.7	-5.7	-5.7	-5.7	-5.7	-5.7	-5.7	-5.7	-5.7	-5.7	-5.7	-5.7	-5.7	-5.7
-5.6	-5.6	-5.6	-5.6	-5.6	-5.6	-5.6	-5.6	-5.6	-5.6	-5.6	-5.6	-5.6	-5.6	-5.6	-5.6	-5.6	-5.6	-5.6	-5.6	-5.6	-5.6	-5.6	-5.6	-5.6	-5.6	-5.6	-5.6	-5.6	-5.6	-5.6	-5.6	-5.6	-5.6	-5.6	-5.6	-5.6	-5.6	-5.6	-5.6	-5.6	-5.6	-5.6	-5.6	-5.6	-5.6	-5.6	-5.6	-5.6	-5.6
-5.5	-5.5	-5.5	-5.5	-5.5	-5.5	-5.5	-5.5	-5.5	-5.5	-5.5	-5.5	-5.5	-5.5	-5.5	-5.5	-5.5	-5.5	-5.5	-5.5	-5.5	-5.5	-5.5	-5.5	-5.5	-5.5	-5.5	-5.5	-5.5	-5.5	-5.5	-5.5	-5.5	-5.5	-5.5	-5.5	-5.5	-5.5	-5.5	-5.5	-5.5	-5.5	-5.5	-5.5	-5.5	-5.5	-5.5	-5.5	-5.5	-5.5
-5.4	-5.4	-5.4	-5.4	-5.4	-5.4	-5.4	-5.4	-5.4	-5.4	-5.4	-5.4	-5.4	-5.4	-5.4	-5.4	-5.4	-5.4	-5.4	-5.4	-5.4	-5.4	-5.4	-5.4	-5.4	-5.4	-5.4	-5.4	-5.4	-5.4	-5.4	-5.4	-5.4	-5.4	-5.4	-5.4	-5.4	-5.4	-5.4	-5.4	-5.4	-5.4	-5.4	-5.4	-5.4	-5.4	-5.4	-5.4	-5.4	-5.4
-5.3	-5.3	-5.3	-5.3	-5.3	-5.3	-5.3	-5.3	-5.3	-5.3	-5.3	-5.3	-5.3	-5.3	-5.3	-5.3	-5.3	-5.3	-5.3	-5.3	-5.3	-5.3	-5.3	-5.3	-5.3	-5.3	-5.3	-5.3	-5.3	-5.3	-5.3	-5.3	-5.3	-5.3	-5.3	-5.3	-5.3	-5.3	-5.3	-5.3	-5.3	-5.3	-5.3	-5.3	-5.3	-5.3	-5.3	-5.3	-5.3	-5.3
-5.2	-5.2	-5.2	-5.2	-5.2	-5.2	-5.2	-5.2	-5.2	-5.2	-5.2	-5.2	-5.2	-5.2	-5.2	-5.2	-5.2	-5.2	-5.2	-5.2	-5.2	-5.2	-5.2	-5.2	-5.2	-5.2	-5.2	-5.2	-5.2	-5.2	-5.2	-5.2	-5.2	-5.2	-5.2	-5.2	-5.2	-5.2	-5.2	-5.2	-5.2	-5.2	-5.2	-5.2	-5.2	-5.2	-5.2	-5.2	-5.2	-5.2
-5.1	-5.1	-5.1	-5.1	-5.1	-5.1	-5.1	-5.1	-5.1	-5.1	-5.1	-5.1	-5.1	-5.1	-5.1	-5.1	-5.1	-5.1	-5.1	-5.1	-5.1	-5.1	-5.1	-5.1	-5.1	-5.1	-5.1	-5.1	-5.1	-5.1	-5.1	-5.1	-5.1	-5.1	-5.1	-5.1	-5.1	-5.1	-5.1	-5.1	-5.1	-5.1	-5.1	-5.1	-5.1	-5.1	-5.1	-5.1	-5.1	-5.1
-5	-5	-5	-5	-5	-5	-5	-5	-5	-5	-5	-5	-5	-5	-5	-5	-5	-5	-5	-5	-5	-5	-5	-5	-5	-5	-5	-5	-5	-5	-5	-5	-5	-5	-5	-5	-5	-5	-5	-5	-5	-5	-5	-5	-5	-5	-5	-5	-5	-5
-4.9	-4.9	-4.9	-4.9	-4.9	-4.9	-4.9	-4.9	-4.9	-4.9	-4.9	-4.9	-4.9	-4.9	-4.9	-4.9	-4.9	-4.9	-4.9	-4.9	-4.9	-4.9	-4.9	-4.9	-4.9	-4.9	-4.9	-4.9	-4.9	-4.9	-4.9	-4.9	-4.9	-4.9	-4.9	-4.9	-4.9	-4.9	-4.9	-4.9	-4.9	-4.9	-4.9	-4.9	-4.9	-4.9	-4.9	-4.9	-4.9	-4.9
-4.8	-4.8	-4.8	-4.8	-4.8	-4.8	-4.8	-4.8	-4.8	-4.8	-4.8	-4.8	-4.8	-4.8	-4.8	-4.8	-4.8	-4.8	-4.8	-4.8	-4.8	-4.8	-4.8	-4.8	-4.8	-4.8	-4.8	-4.8	-4.8	-4.8	-4.8	-4.8	-4.8	-4.8	-4.8	-4.8	-4.8	-4.8	-4.8	-4.8	-4.8	-4.8	-4.8	-4.8	-4.8	-4.8	-4.8	-4.8	-4.8	-4.8
-4.7	-4.7	-4.7	-4.7	-4.7	-4.7	-4.7	-4.7	-4.7	-4.7	-4.7	-4.7	-4.7	-4.7	-4.7	-4.7	-4.7	-4.7	-4.7	-4.7	-4.7	-4.7	-4.7	-4.7	-4.7	-4.7	-4.7	-4.7	-4.7	-4.7	-4.7	-4.7	-4.7	-4.7	-4.7	-4.7	-4.7	-4.7	-4.7	-4.7	-4.7	-4.7	-4.7	-4.7	-4.7	-4.7	-4.7	-4.7	-4.7	-4.7
-4.6	-4.6	-4.6	-4.6	-4.6	-4.6	-4.6	-4.6	-4.6	-4.6	-4.6	-4.6	-4.6	-4.6	-4.6	-4.6	-4.6	-4.6	-4.6	-4.6	-4.6	-4.6	-4.6	-4.6	-4.6	-4.6	-4.6	-4.6	-4.6	-4.6	-4.6	-4.6	-4.6	-4.6	-4.6	-4.6	-4.6	-4.6	-4.6	-4.6	-4.6	-4.6	-4.6	-4.6	-4.6	-4.6	-4.6	-4.6	-4.6	-4.6
-4.5	-4.5	-4.5	-4.5	-4.5	-4.5	-4.5	-4.5	-4.5	-4.5	-4.5	-4.5	-4.5	-4.5	-4.5	-4.5	-4.5	-4.5	-4.5	-4.5	-4.5	-4.5	-4.5	-4.5	-4.5	-4.5	-4.5	-4.5	-4.5	-4.5	-4.5	-4.5	-4.5	-4.5	-4.5	-4.5	-4.5	-4.5	-4.5	-4.5	-4.5	-4.5	-4.5	-4.5	-4.5	-4.5	-4.5	-4.5	-4.5	-4.5
-4.4	-4.4	-4.4	-4.4	-4.4	-4.4	-4.4	-4.4	-4.4	-4.4	-4.4	-4.4	-4.4	-4.4	-4.4	-4.4	-4.4	-4.4	-4.4	-4.4	-4.4	-4.4	-4.4	-4.4	-4.4	-4.4	-4.4	-4.4	-4.4	-4.4	-4.4	-4.4	-4.4	-4.4	-4.4	-4.4	-4.4	-4.4	-4.4	-4.4	-4.4	-4.4	-4.4	-4.4	-4.4	-4.4	-4.4	-4.4	-4.4	-4.4
-4.3	-4.3	-4.3	-4.3	-4.3	-4.3	-4.3	-4.3	-4.3	-4.3	-4.3	-4.3	-4.3	-4.3	-4.3	-4.3	-4.3	-4.3	-4.3	-4.3	-4.3	-4.3	-4.3	-4.3	-4.3	-4.3	-4.3	-4.3	-4.3	-4.3	-4.3	-4.3	-4.3	-4.3	-4.3	-4.3	-4.3	-4.3	-4.3	-4.3	-4.3	-4.3	-4.3	-4.3	-4.3	-4.3	-4.3	-4.3	-4.3	-4.3
-4.2	-4.2	-4.2	-4.2	-4.2	-4.2	-4.2	-4.2	-4.2	-4.2	-4.2	-4.2	-4.2	-4.2	-4.2	-4.2	-4.2	-4.2	-4.2	-4.2	-4.2	-4.2	-4.2	-4.2	-4.2	-4.2	-4.2	-4.2	-4.2	-4.2	-4.2	-4.2	-4.2	-4.2	-4.2	-4.2	-4.2	-4.2	-4.2	-4.2	-4.2	-4.2	-4.2	-4.2	-4.2	-4.2	-4.2	-4.2	-4.2	-4.2
-4.1	-4.1	-4.1	-4.1	-4.1	-4.1	-4.1	-4.1	-4.1	-4.1	-4.1	-4.1	-4.1	-4.1	-4.1	-4.1	-4.1	-4.1	-4.1	-4.1	-4.1	-4.1	-4.1	-4.1	-4.1	-4.1	-4.1	-4.1	-4.1	-4.1	-4.1	-4.1	-4.1	-4.1	-4.1	-4.1	-4.1	-4.1	-4.1	-4.1	-4.1	-4.1	-4.1	-4.1	-4.1	-4.1	-4.1	-4.1	-4.1	-4.1
-4	-4	-4	-4	-4	-4	-4	-4	-4	-4	-4	-4	-4	-4	-4	-4	-4	-4	-4	-4	-4	-4	-4	-4	-4	-4	-4	-4	-4	-4	-4	-4	-4	-4	-4	-4	-4	-4	-4	-4	-4	-4	-4	-4	-4	-4	-4	-4	-4	-4
-3.9	-3.9	-3.9	-3.9	-3.9	-3.9	-3.9	-3.9	-3.9	-3.9	-3.9	-3.9	-3.9	-3.9	-3.9	-3.9	-3.9	-3.9	-3.9	-3.9	-3.9	-3.9	-3.9	-3.9	-3.9	-3.9	-3.9	-3.9	-3.9	-3.9	-3.9	-3.9	-3.9	-3.9	-3.9	-3.9	-3.9	-3.9	-3.9	-3.9	-3.9	-3.9	-3.9	-3.9	-3.9	-3.9	-3.9	-3.9	-3.9	-3.9
-3.8	-3.8	-3.8	-3.8	-3.8	-3.8	-3.8	-3.8	-3.8	-3.8	-3.8	-3.8	-3.8	-3.8	-3.8	-3.8	-3.8	-3.8	-3.8	-3.8	-3.8	-3.8	-3.8	-3.8	-3.8	-3.8	-3.8	-3.8	-3.8	-3.8	-3.8	-3.8	-3.8	-3.8	-3.8	-3.8	-3.8	-3.8	-3.8	-3.8	-3.8	-3.8	-3.8	-3.8	-3.8	-3.8	-3.8	-3.8	-3.8	-3.8
-3.7	-3.7	-3.7	-3.7	-3.7	-3.7	-3.7	-3.7	-3.7	-3.7	-3.7	-3.7	-3.7	-3.7	-3.7	-3.7	-3.7	-3.7	-3.7	-3.7	-3.7	-3.7	-3.7	-3.7	-3.7	-3.7	-3.7	-3.7	-3.7	-3.7	-3.7	-3.7	-3.7	-3.7	-3.7	-3.7	-3.7	-3.7	-3.7	-3.7	-3.7	-3.7	-3.7	-3.7	-3.7	-3.7	-3.7	-3.7	-3.7	-3.7
-3.6	-3.6	-3.6	-3.6	-3.6	-3.6	-3.6	-3.6	-3.6	-3.6	-3.6	-3.6	-3.6	-3.6	-3.6	-3.6	-3.6	-3.6	-3.6	-3.6	-3.6	-3.6	-3.6	-3.6	-3.6	-3.6	-3.6	-3.6	-3.6	-3.6	-3.6	-3.6	-3.6	-3.6	-3.6	-3.6	-3.6	-3.6	-3.6	-3.6	-3.6	-3.6	-3.6	-3.6	-3.6	-3.6	-3.6	-3.6	-3.6	-3.6
-3.5	-3.5	-3.5	-3.5	-3.5	-3.5	-3.5	-3.5	-3.5	-3.5	-3.5	-3.5	-3.5	-3.5	-3.5	-3.5	-3.5	-3.5	-3.5	-3.5	-3.5	-3.5	-3.5	-3.5	-3.5	-3.5	-3.5	-3.5	-3.5	-3.5	-3.5	-3.5	-3.5	-3.5	-3.5	-3.5	-3.5	-3.5	-3.5	-3.5	-3.5	-3.5	-3.5	-3.5	-3.5	-3.5	-3.5	-3.5	-3.5	-3.5
-3.4	-3.4	-3.4	-3.4	-3.4	-3.4	-3.4	-3.4	-3.4	-3.4	-3.4	-3.4	-3.4	-3.4	-3.4	-3.4	-3.4	-3.4	-3.4	-3.4	-3.4	-3.4	-3.4	-3.4	-3.4	-3.4	-3.4	-3.4	-3.4	-3.4	-3.4	-3.4	-3.4	-3.4	-3.4	-3.4	-3.4	-3.4	-3.4	-3.4	-3.4	-3.4	-3.4	-3.4	-3.4	-3.4	-3.4	-3.4	-3.4	-3.4
-3.3	-3.3	-3.3	-3.3	-3.3	-3.3	-3.3	-3.3	-3.3	-3.3	-3.3	-3.3	-3.3	-3.3	-3.3	-3.3	-3.3	-3.3	-3.3	-3.3	-3.3	-3.3	-3.3	-3.3	-3.3	-3.3	-3.3	-3.3	-3.3	-3.3	-3.3	-3.3	-3.3	-3.3	-3.3	-3.3	-3.3	-3.3	-3.3	-3.3	-3.3	-3.3	-3.3	-3.3	-3.3	-3.3	-3.3	-3.3	-3.3	-3.3
-3.2	-3.2	-3.2	-3.2	-3.2	-3.2	-3.2	-3.2	-3.2	-3.2	-3.2	-3.2	-3.2	-3.2	-3.2	-3.2	-3.2	-3.2	-3.2	-3.2	-3.2	-3.2	-3.2	-3.2	-3.2	-3.2	-3.2	-3.2	-3.2	-3.2	-3.2	-3.2	-3.2	-3.2	-3.2	-3.2	-3.2	-3.2	-3.2	-3.2	-3.2	-3.2	-3.2	-3.2	-3.2	-3.2	-3.2	-3.2	-3.2	-3.2
-3.1	-3.1	-3.1	-3.1	-3.1	-3.1	-3.1	-3.1	-3.1	-3.1	-3.1	-3.1	-3.1	-3.1	-3.1	-3.1	-3.1	-3.1	-3.1	-3.1	-3.1	-3.1	-3.1	-3.1	-3.1	-3.1	-3.1	-3.1	-3.1	-3.1	-3.1	-3.1	-3.1	-3.1	-3.1	-3.1	-3.1	-3.1	-3.1	-3.1	-3.1	-3.1	-3.1	-3.1	-3.1	-3.1	-3.1	-3.1	-3.1	-3.1
-3	-3	-3	-3	-3	-3	-3	-3	-3	-3	-3	-3	-3	-3	-3	-3	-3	-3	-3	-3	-3	-3	-3	-3	-3	-3	-3	-3	-3	-3	-3	-3	-3	-3	-3	-3	-3	-3	-3	-3	-3	-3	-3	-3	-3	-3	-3	-3	-3	-3
-2.9	-2.9	-2.9	-2.9	-2.9	-2.9	-2.9	-2.9	-2.9	-2.9	-2.9	-2.9	-2.9	-2.9	-2.9	-2.9	-2.9	-2.9	-2.9	-2.9	-2.9	-2.9	-2.9	-2.9	-2.9	-2.9	-2.9	-2.9	-2.9	-2.9	-2.9	-2.9	-2.9	-2.9	-2.9	-2.9	-2.9	-2.9	-2.9	-2.9	-2.9	-2.9	-2.9	-2.9	-2.9	-2.9	-2.9	-2.9	-2.9	-2.9
-2.8	-2.8	-2.8	-2.8	-2.8	-2.8	-2.8	-2.8	-2.8	-2.8	-2.8	-2.8	-2.8	-2.8	-2.8	-2.8	-2.8	-2.8	-2.8	-2.8	-2.8	-2.8	-2.8	-2.8	-2.8	-2.8	-2.8	-2.8	-2.8	-2.8	-2.8	-2.8	-2.8	-2.8	-2.8	-2.8	-2.8	-2.8	-2.8	-2.8	-2.8	-2.8	-2.8	-2.8	-2.8	-2.8	-2.8	-2.8	-2.8	-2.8
-2.7	-2.7	-2.7	-2.7	-2.7	-2.7	-2.7	-2.7	-2.7	-2.7	-2.7	-2.7	-2.7	-2.7	-2.7	-2.7	-2.7	-2.7	-2.7	-2.7	-2.7	-2.7	-2.7	-2.7	-2.7	-2.7	-2.7	-2.7	-2.7	-2.7	-2.7	-2.7	-2.7	-2.7	-2.7	-2.7	-2.7	-2.7	-2.7	-2.7	-2.7	-2.7	-2.7	-2.7	-2.7	-2.7	-2.7	-2.7	-2.7	-2.7
-2.6	-2.6	-2.6	-2.6	-2.6	-2.6	-2.6	-2.6	-2.6	-2.6	-2.6	-2.6	-2.6	-2.6	-2.6	-2.6	-2.6	-2.6	-2.6	-2.6	-2.6	-2.6	-2.6	-2.6	-2.6	-2.6	-2.6	-2.6	-2.6	-2.6	-2.6	-2.6	-2.6	-2.6	-2.6	-2.6	-2.6	-2.6	-2.6	-2.6	-2.6	-2.6	-2.6	-2.6	-2.6	-2.6	-2.6	-2.6	-2.6	-2.6
-2.5	-2.5	-2.5	-2.5	-2.5	-2.5	-2.5	-2.5	-2.5	-2.5	-2.5	-2.5	-2.5	-2.5	-2.5	-2.5	-2.5	-2.5	-2.5	-2.5	-2.5	-2.5	-2.5	-2.5	-2.5	-2.5	-2.5	-2.5	-2.5	-2.5	-2.5	-2.5	-2.5	-2.5	-2.5	-2.5	-2.5	-2.5	-2.5	-2.5	-2.5	-2.5	-2.5	-2.5	-2.5	-2.5	-2.5	-2.5	-2.5	-2.5
-2.4	-2.4	-2.4	-2.4	-2.4	-2.4	-2.4	-2.4	-2.4	-2.4	-2.4	-2.4	-2.4	-2.4	-2.4	-2.4	-2.4	-2.4	-2.4	-2.4	-2.4	-2.4	-2.4	-2.4	-2.4	-2.4	-2.4	-2.4	-2.4	-2.4	-2.4	-2.4	-2.4	-2.4	-2.4	-2.4	-2.4	-2.4	-2.4	-2.4	-2.4	-2.4	-2.4	-2.4	-2.4	-2.4	-2.4	-2.4	-2.4	-2.4
-2.3	-2.3	-2.3	-2.3	-2.3	-2.3	-2.3	-2.3	-2.3	-2.3	-2.3	-2.3	-2.3	-2.3	-2.3	-2.3	-2.3	-2.3	-2.3	-2.3	-2.3	-2.3	-2.3	-2.3	-2.3	-2.3	-2.3	-2.3	-2.3	-2.3	-2.3	-2.3	-2.3	-2.3	-2.3	-2.3	-2.3	-2.3	-2.3	-2.3	-2.3	-2.3	-2.3	-2.3	-2.3	-2.3	-2.3	-2.3	-2.3	-2.3
-2.2	-2.2	-2.2	-2.2	-2.2	-2.2	-2.2	-2.2	-2.2	-2.2	-2.2	-2.2	-2.2	-2.2	-2.2	-2.2	-2.2	-2.2	-2.2	-2.2	-2.2	-2.2	-2.2	-2.2	-2.2	-2.2	-2.2	-2.2	-2.2	-2.2	-2.2	-2.2	-2.2	-2.2	-2.2	-2.2	-2.2	-2.2	-2.2	-2.2	-2.2	-2.2	-2.2	-2.2	-2.2	-2.2	-2.2	-2.2	-2.2	-2.2
-2.1	-2.1	-2.1	-2.1	-2.1	-2.1	-2.1	-2.1	-2.1	-2.1	-2.1	-2.1	-2.1	-2.1	-2.1	-2.1	-2.1	-2.1	-2.1	-2.1	-2.1	-2.1	-2.1	-2.1	-2.1	-2.1	-2.1	-2.1	-2.1	-2.1	-2.1	-2.1	-2.1	-2.1	-2.1	-2.1	-2.1	-2.1	-2.1	-2.1	-2.1	-2.1	-2.1	-2.1	-2.1	-2.1	-2.1	-2.1	-2.1	-2.1
-2	-2	-2	-2	-2	-2	-2	-2	-2	-2	-2	-2	-2	-2	-2	-2	-2	-2	-2	-2	-2	-2	-2	-2	-2	-2	-2	-2	-2	-2	-2	-2	-2	-2	-2	-2	-2	-2	-2	-2	-2	-2	-2	-2	-2	-2	-2	-2	-2	-2
-1.9	-1.9	-1.9	-1.9	-1.9	-1.9	-1.9	-1.9	-1.9	-1.9	-1.9	-1.9	-1.9	-1.9	-1.9	-1.9	-1.9	-1.9	-1.9	-1.9	-1.9	-1.9	-1.9	-1.9	-1.9	-1.9	-1.9	-1.9	-1.9	-1.9	-1.9	-1.9	-1.9	-1.9	-1.9	-1.9	-1.9	-1.9	-1.9	-1.9	-1.9	-1.9	-1.9	-1.9	-1.9	-1.9	-1.9	-1.9	-1.9	-1.9
-1.8	-1.8	-1.8	-1.8	-1.8	-1.8	-1.8	-1.8	-1.8	-1.8	-1.8	-1.8	-1.8	-1.8	-1.8	-1.8	-1.8	-1.8	-1.8	-1.8	-1.8	-1.8	-1.8	-1.8	-1.8	-1.8	-1.8	-1.8	-1.8	-1.8	-1.8	-1.8	-1.8	-1.8	-1.8	-1.8	-1.8	-1.8	-1.8	-1.8	-1.8	-1.8	-1.8	-1.8	-1.8	-1.8	-1.8	-1.8	-1.8	-1.8
-1.7	-1.7	-1.7	-1.7	-1.7	-1.7	-1.7	-1.7	-1.7	-1.7	-1.7	-1.7	-1.7	-1.7	-1.7	-1.7	-1.7	-1.7	-1.7	-1.7	-1.7	-1.7	-1.7	-1.7	-1.7	-1.7	-1.7	-1.7	-1.7	-1.7	-1.7	-1.7	-1.7	-1.7	-1.7	-1.7	-1.7	-1.7	-1.7	-1.7	-1.7	-1.7	-1.7	-1.7	-1.7	-1.7	-1.7	-1.7	-1.7	-1.7
-1.6	-1.6	-1.6	-1.6	-1.6	-1.6	-1.6	-1.6	-1.6	-1.6	-1.6	-1.6	-1.6	-1.6	-1.6	-1.6	-1.6	-1.6	-1.6	-1.6	-1.6	-1.6	-1.6	-1.6	-1.6	-1.6	-1.6	-1.6	-1.6	-1.6	-1.6	-1.6	-1.6	-1.6	-1.6	-1.6	-1.6	-1.6	-1.6	-1.6	-1.6	-1.6	-1.6	-1.6	-1.6	-1.6	-1.6	-1.6	-1.6	-1.6
-1.5	-1.5	-1.5	-1.5	-1.5	-1.5	-1.5	-1.5	-1.5	-1.5	-1.5	-1.5	-1.5	-1.5	-1.5	-1.5	-1.5	-1.5	-1.5	-1.5	-1.5	-1.5	-1.5	-1.5	-1.5	-1.5	-1.5	-1.5	-1.5	-1.5	-1.5	-1.5	-1.5	-1.5	-1.5	-1.5	-1.5	-1.5	-1.5	-1.5	-1.5	-1.5	-1.5	-1.5	-1.5	-1.5	-1.5	-1.5	-1.5	-1.5
-1.4	-1.4	-1.4	-1.4	-1.4	-1.4	-1.4	-1.4	-1.4	-1.4	-1.4	-1.4	-1.4	-1.4	-1.4	-1.4	-1.4	-1.4	-1.4	-1.4	-1.4	-1.4	-1.4	-1.4	-1.4	-1.4	-1.4	-1.4	-1.4	-1.4	-1.4	-1.4	-1.4	-1.4	-1.4	-1.4	-1.4	-1.4	-1.4	-1.4	-1.4	-1.4	-1.4	-1.4	-1.4	-1.4	-1.4	-1.4	-1.4	-1.4
-1.3	-1.3	-1.3	-1.3	-1.3	-1.3	-1.3	-1.3	-1.3	-1.3	-1.3	-1.3	-1.3	-1.3	-1.3	-1.3	-1.3	-1.3	-1.3	-1.3	-1.3	-1.3	-1.3	-1.3	-1.3	-1.3	-1.3	-1.3	-1.3	-1.3	-1.3	-1.3	-1.3	-1.3	-1.3	-1.3	-1.3	-1.3	-1.3	-1.3	-1.3	-1.3	-1.3	-1.3	-1.3	-1.3	-1.3	-1.3	-1.3	-1.3
-1.2	-1.2	-1.2	-1.2	-1.2	-1.2	-1.2	-1.2	-1.2	-1.2	-1.2	-1.2	-1.2	-1.2	-1.2	-1.2	-1.2	-1.2	-1.2	-1.2	-1.2	-1.2	-1.2	-1.2	-1.2	-1.2	-1.2	-1.2	-1.2	-1.2	-1.2	-1.2	-1.2	-1.2	-1.2	-1.2	-1.2	-1.2	-1.2	-1.2	-1.2	-1.2	-1.2	-1.2	-1.2	-1.2	-1.2	-1.2	-1.2	-1.2
-1.1	-1.1	-1.1	-1.1	-1.1	-1.1	-1.1	-1.1	-1.1	-1.1	-1.1	-1.1	-1.1	-1.1	-1.1	-1.1	-1.1	-1.1	-1.1	-1.1	-1.1	-1.1	-1.1	-1.1	-1.1	-1.1	-1.1	-1.1	-1.1	-1.1	-1.1	-1.1	-1.1	-1.1	-1.1	-1.1	-1.1	-1.1	-1.1	-1.1	-1.1	-1.1	-1.1	-1.1	-1.1	-1.1	-1.1	-1.1	-1.1	-1.1
-1	-1	-1	-1	-1	-1	-1	-1	-1	-1	-1	-1	-1	-1	-1	-1	-1	-1	-1	-1	-1	-1	-1	-1	-1	-1	-1	-1	-1	-1	-1	-1	-1	-1	-1	-1	-1	-1	-1	-1	-1	-1	-1	-1	-1	-1	-1	-1	-1	-1
-0.9	-0.9	-0.9	-0.9	-0.9	-0.9	-0.9	-0.9	-0.9	-0.9	-0.9	-0.9	-0.9	-0.9	-0.9	-0.9	-0.9	-0.9	-0.9	-0.9	-0.9	-0.9	-0.9	-0.9	-0.9	-0.9	-0.9	-0.9	-0.9	-0.9	-0.9	-0.9	-0.9	-0.9	-0.9	-0.9	-0.9	-0.9	-0.9	-0.9	-0.9	-0.9	-0.9	-0.9	-0.9	-0.9	-0.9	-0.9	-0.9	-0.9
-0.8	-0.8	-0.8	-0.8	-0.8	-0.8	-0.8	-0.8	-0.8	-0.8	-0.8	-0.8	-0.8	-0.8	-0.8	-0.8	-0.8	-0.8	-0.8	-0.8	-0.8	-0.8	-0.8	-0.8	-0.8	-0.8	-0.8	-0.8	-0.8	-0.8	-0.8	-0.8	-0.8	-0.8	-0.8	-0.8	-0.8	-0.8	-0.8	-0.8	-0.8	-0.8	-0.8	-0.8	-0.8	-0.8	-0.8	-0.8	-0.8	-0.8
-0.7	-0.7	-0.7	-0.7	-0.7	-0.7	-0.7	-0.7	-0.7	-0.7	-0.7	-0.7	-0.7	-0.7	-0.7	-0.7	-0.7	-0.7	-0.7	-0.7	-0.7	-0.7	-0.7	-0.7	-0.7	-0.7	-0.7	-0.7	-0.7	-0.7	-0.7	-0.7	-0.7	-0.7	-0.7	-0.7	-0.7	-0.7	-0.7	-0.7	-0.7	-0.7	-0.7	-0.7	-0.7	-0.7	-0.7	-0.7	-0.7	-0.7
-0.6	-0.6	-0.6	-0.6	-0.6	-0.6	-0.6	-0.6	-0.6	-0.6	-0.6	-0.6	-0.6	-0.6	-0.6	-0.6	-0.6	-0.6	-0.6	-0.6	-0.6	-0.6	-0.6	-0.6	-0.6	-0.6	-0.6	-0.6	-0.6	-0.6	-0.6	-0.6	-0.6	-0.6	-0.6	-0.6	-0.6	-0.6	-0.6	-0.6	-0.6	-0.6	-0.6	-0.6	-0.6	-0.6	-0.6	-0.6	-0.6	-0.6
-0.5	-0.5	-0.5	-0.5	-0.5	-0.5	-0.5	-0.5	-0.5	-0.5	-0.5	-0.5	-0.5	-0.5	-0.5	-0.5	-0.5	-0.5	-0.5	-0.5	-0.5	-0.5	-0.5	-0.5	-0.5	-0.5	-0.5	-0.5	-0.5	-0.5	-0.5	-0.5	-0.5	-0.5	-0.5	-0.5	-0.5	-0.5	-0.5	-0.5	-0.5	-0.5	-0.5	-0.5	-0.5	-0.5	-0.5	-0.5	-0.5	-0.5
-0.4	-0.4	-0.4	-0.4	-0.4	-0.4	-0.4	-0.4	-0.4	-0.4	-0.4	-0.4	-0.4	-0.4	-0.4	-0.4	-0.4	-0.4	-0.4	-0.4	-0.4	-0.4	-0.4	-0.4	-0.4	-0.4	-0.4	-0.4	-0.4	-0.4	-0.4	-0.4	-0.4	-0.4	-0.4	-0.4	-0.4	-0.4	-0.4	-0.4	-0.4	-0.4	-0.4	-0.4	-0.4	-0.4	-0.4	-0.4	-0.4	-0.4
-0.3	-0.3	-0.3	-0.3	-0.3	-0.3	-0.3	-0.3	-0.3	-0.3	-0.3	-0.3	-0.3	-0.3	-0.3	-0.3	-0.3	-0.3	-0.3	-0.3	-0.3	-0.3	-0.3	-0.3	-0.3	-0.3	-0.3	-0.3	-0.3	-0.3	-0.3	-0.3	-0.3	-0.3	-0.3	-0.3	-0.3	-0.3	-0.3	-0.3	-0.3	-0.3	-0.3	-0.3	-0.3	-0.3	-0.3	-0.3	-0.3	-0.3
-0.2	-0.2	-0.2	-0.2	-0.2	-0.2	-0.2	-0.2	-0.2	-0.2	-0.2	-0.2	-0.2	-0.2	-0.2	-0.2	-0.2	-0.2	-0.2	-0.2	-0.2	-0.2	-0.2	-0.2	-0.2	-0.2	-0.2	-0.2	-0.2	-0.2	-0.2	-0.2	-0.2	-0.2	-0.2	-0.2	-0.2	-0.2	-0.2	-0.2	-0.2	-0.2	-0.2	-0.2	-0.2	-0.2	-0.2	-0.2	-0.2	-0.2
-0.1	-0.1	-0.1	-0.1	-0.1	-0.1	-0.1	-0.1	-0.1	-0.1	-0.1	-0.1	-0.1	-0.1	-0.1	-0.1	-0.1	-0.1	-0.1	-0.1	-0.1	-0.1	-0.1	-0.1	-0.1	-0.1	-0.1	-0.1	-0.1	-0.1	-0.1	-0.1	-0.1	-0.1	-0.1	-0.1	-0.1	-0.1	-0.1	-0.1	-0.1	-0.1	-0.1	-0.1	-0.1	-0.1	-0.1	-0.1	-0.1	-0.1
0	0	0	0	0	0	0	0	0	0	0	0	0	0	0	0	0	0	0	0	0	0	0	0	0	0	0	0	0	0	0	0	0	0	0	0	0	0	0	0	0	0	0	0	0	0	0	0	0	0
0.1	0.1	0.1	0.1	0.1	0.1	0.1	0.1	0.1	0.1	0.1	0.1	0.1	0.1	0.1	0.1	0.1	0.1	0.1	0.1	0.1	0.1	0.1	0.1	0.1	0.1	0.1	0.1	0.1	0.1	0.1	0.1	0.1	0.1	0.1	0.1	0.1	0.1	0.1	0.1	0.1	0.1	0.1	0.1	0.1	0.1	0.1	0.1	0.1	0.1
0.2	0.2	0.2	0.2	0.2	0.2	0.2	0.2	0.2	0.2	0.2	0.2	0.2	0.2	0.2	0.2	0.2	0.2	0.2	0.2	0.2	0.2	0.2	0.2	0.2	0.2	0.2	0.2	0.2	0.2	0.2	0.2	0.2	0.2	0.2	0.2	0.2	0.2	0.2	0.2	0.2	0.2	0.2	0.2	0.2	0.2	0.2	0.2	0.2	0.2
0.3	0.3	0.3	0.3	0.3	0.3	0.3	0.3	0.3	0.3	0.3	0.3	0.3	0.3	0.3	0.3	0.3	0.3	0.3	0.3	0.3	0.3	0.3	0.3	0.3	0.3	0.3	0.3	0.3	0.3	0.3	0.3	0.3	0.3	0.3	0.3	0.3	0.3	0.3	0.3	0.3	0.3	0.3	0.3	0.3	0.3	0.3	0.3	0.3	0.3
0.4	0.4	0.4	0.4	0.4	0.4	0.4	0.4	0.4	0.4	0.4	0.4	0.4	0.4	0.4	0.4	0.4	0.4	0.4	0.4	0.4	0.4	0.4	0.4	0.4	0.4	0.4	0.4	0.4	0.4	0.4	0.4	0.4	0.4	0.4	0.4	0.4	0.4	0.4	0.4	0.4	0.4	0.4	0.4	0.4	0.4	0.4	0.4	0.4	0.4
0.5	0.5	0.5	0.5	0.5	0.5	0.5	0.5	0.5	0.5	0.5	0.5	0.5	0.5	0.5	0.5	0.5	0.5	0.5	0.5	0.5	0.5	0.5	0.5	0.5	0.5	0.5	0.5	0.5	0.5	0.5	0.5	0.5	0.5	0.5	0.5	0.5	0.5	0.5	0.5	0.5	0.5	0.5	0.5	0.5	0.5	0.5	0.5	0.5	0.5
0.6	0.6	0.6	0.6	0.6	0.6	0.6	0.6	0.6	0.6	0.6	0.6	0.6	0.6	0.6	0.6	0.6	0.6	0.6	0.6	0.6	0.6	0.6	0.6	0.6	0.6	0.6	0.6	0.6	0.6	0.6	0.6	0.6	0.6	0.6	0.6	0.6	0.6	0.6	0.6	0.6	0.6	0.6	0.6	0.6	0.6	0.6	0.6	0.6	0.6
0.7	0.7	0.7	0.7	0.7	0.7	0.7	0.7	0.7	0.7	0.7	0.7	0.7	0.7	0.7	0.7	0.7	0.7	0.7	0.7	0.7	0.7	0.7	0.7	0.7	0.7	0.7	0.7	0.7	0.7	0.7	0.7	0.7	0.7	0.7	0.7	0.7	0.7	0.7	0.7	0.7	0.7	0.7	0.7	0.7	0.7	0.7	0.7	0.7	0.7
0.8	0.8	0.8	0.8	0.8	0.8	0.8	0.8	0.8	0.8	0.8	0.8	0.8	0.8	0.8	0.8	0.8	0.8	0.8	0.8	0.8	0.8	0.8	0.8	0.8	0.8	0.8	0.8	0.8	0.8	0.8	0.8	0.8	0.8	0.8	0.8	0.8	0.8	0.8	0.8	0.8	0.8	0.8	0.8	0.8	0.8	0.8	0.8	0.8	0.8
0.9	0.9	0.9	0.9	0.9	0.9	0.9	0.9	0.9	0.9	0.9	0.9	0.9	0.9	0.9	0.9	0.9	0.9	0.9	0.9	0.9	0.9	0.9	0.9	0.9	0.9	0.9	0.9	0.9	0.9	0.9	0.9	0.9	0.9	0.9	0.9	0.9	0.9	0.9	0.9	0.9	0.9	0.9	0.9	0.9	0.9	0.9	0.9	0.9	0.9
1	1	1	1	1	1	1	1	1	1	1	1	1	1	1	1	1	1	1	1	1	1	1	1	1	1	1	1	1	1	1	1	1	1	1	1	1	1	1	1	1	1	1	1	1	1	1	1	1	1
1.1	1.1	1.1	1.1	1.1	1.1	1.1	1.1	1.1	1.1	1.1	1.1	1.1	1.1	1.1	1.1	1.1	1.1	1.1	1.1	1.1	1.1	1.1	1.1	1.1	1.1	1.1	1.1	1.1	1.1	1.1	1.1	1.1	1.1	1.1	1.1	1.1	1.1	1.1	1.1	1.1	1.1	1.1	1.1	1.1	1.1	1.1	1.1	1.1	1.1
1.2	1.2	1.2	1.2	1.2	1.2	1.2	1.2	1.2	1.2	1.2	1.2	1.2	1.2	1.2	1.2	1.2	1.2	1.2	1.2	1.2	1.2	1.2	1.2	1.2	1.2	1.2	1.2	1.2	1.2	1.2	1.2	1.2	1.2	1.2	1.2	1.2	1.2	1.2	1.2	1.2	1.2	1.2	1.2	1.2	1.2	1.2	1.2	1.2	1.2
1.3	1.3	1.3	1.3	1.3	1.3	1.3	1.3	1.3	1.3	1.3	1.3	1.3	1.3	1.3	1.3	1.3	1.3	1.3	1.3	1.3	1.3	1.3	1.3	1.3	1.3	1.3	1.3	1.3	1.3	1.3	1.3	1.3	1.3	1.3	1.3	1.3	1.3	1.3	1.3	1.3	1.3	1.3	1.3	1.3	1.3	1.3	1.3	1.3	1.3
1.4	1.4	1.4	1.4	1.4	1.4	1.4	1.4	1.4	1.4	1.4	1.4	1.4	1.4	1.4	1.4	1.4	1.4	1.4	1.4	1.4	1.4	1.4	1.4	1.4	1.4	1.4	1.4	1.4	1.4	1.4	1.4	1.4	1.4	1.4	1.4	1.4	1.4	1.4	1.4	1.4	1.4	1.4	1.4	1.4	1.4	1.4	1.4	1.4	1.4
1.5	1.5	1.5	1.5	1.5	1.5	1.5	1.5	1.5	1.5	1.5	1.5	1.5	1.5	1.5	1.5	1.5	1.5	1.5	1.5	1.5	1.5	1.5	1.5	1.5	1.5	1.5	1.5	1.5	1.5	1.5	1.5	1.5	1.5	1.5	1.5	1.5	1.5	1.5	1.5	1.5	1.5	1.5	1.5	1.5	1.5	1.5	1.5	1.5	1.5
1.6	1.6	1.6	1.6	1.6	1.6	1.6	1.6	1.6	1.6	1.6	1.6	1.6	1.6	1.6	1.6	1.6	1.6	1.6	1.6	1.6	1.6	1.6	1.6	1.6	1.6	1.6	1.6	1.6	1.6	1.6	1.6	1.6	1.6	1.6	1.6	1.6	1.6	1.6	1.6	1.6	1.6	1.6	1.6	1.6	1.6	1.6	1.6	1.6	1.6
1.7	1.7	1.7	1.7	1.7	1.7	1.7	1.7	1.7	1.7	1.7	1.7	1.7	1.7	1.7	1.7	1.7	1.7	1.7	1.7	1.7	1.7	1.7	1.7	1.7	1.7	1.7	1.7	1.7	1.7	1.7	1.7	1.7	1.7	1.7	1.7	1.7	1.7	1.7	1.7	1.7	1.7	1.7	1.7	1.7	1.7	1.7	1.7	1.7	1.7
1.8	1.8	1.8	1.8	1.8	1.8	1.8	1.8	1.8	1.8	1.8	1.8	1.8	1.8	1.8	1.8	1.8	1.8	1.8	1.8	1.8	1.8	1.8	1.8	1.8	1.8	1.8	1.8	1.8	1.8	1.8	1.8	1.8	1.8	1.8	1.8	1.8	1.8	1.8	1.8	1.8	1.8	1.8	1.8	1.8	1.8	1.8	1.8	1.8	1.8
1.9	1.9	1.9	1.9	1.9	1.9	1.9	1.9	1.9	1.9	1.9	1.9	1.9	1.9	1.9	1.9	1.9	1.9	1.9	1.9	1.9	1.9	1.9	1.9	1.9	1.9	1.9	1.9	1.9	1.9	1.9	1.9	1.9	1.9	1.9	1.9	1.9	1.9	1.9	1.9	1.9	1.9	1.9	1.9	1.9	1.9	1.9	1.9	1.9	1.9
2	2	2	2	2	2	2	2	2	2	2	2	2	2	2	2	2	2	2	2	2	2	2	2	2	2	2	2	2	2	2	2	2	2	2	2	2	2	2	2	2	2	2	2	2	2	2	2	2	2
2.1	2.1	2.1	2.1	2.1	2.1	2.1	2.1	2.1	2.1	2.1	2.1	2.1	2.1	2.1	2.1	2.1	2.1	2.1	2.1	2.1	2.1	2.1	2.1	2.1	2.1	2.1	2.1	2.1	2.1	2.1	2.1	2.1	2.1	2.1	2.1	2.1	2.1	2.1	2.1	2.1	2.1	2.1	2.1	2.1	2.1	2.1	2.1	2.1	2.1
2.2	2.2	2.2	2.2	2.2	2.2	2.2	2.2	2.2	2.2	2.2	2.2	2.2	2.2	2.2	2.2	2.2	2.2	2.2	2.2	2.2	2.2	2.2	2.2	2.2	2.2	2.2	2.2	2.2	2.2	2.2	2.2	2.2	2.2	2.2	2.2	2.2	2.2	2.2	2.2	2.2	2.2	2.2	2.2	2.2	2.2	2.2	2.2	2.2	2.2
2.3	2.3	2.3	2.3	2.3	2.3	2.3	2.3	2.3	2.3	2.3	2.3	2.3	2.3	2.3	2.3	2.3	2.3	2.3	2.3	2.3	2.3	2.3	2.3	2.3	2.3	2.3	2.3	2.3	2.3	2.3	2.3	2.3	2.3	2.3	2.3	2.3	2.3	2.3	2.3	2.3	2.3	2.3	2.3	2.3	2.3	2.3	2.3	2.3	2.3
2.4	2.4	2.4	2.4	2.4	2.4	2.4	2.4	2.4	2.4	2.4	2.4	2.4	2.4	2.4	2.4	2.4	2.4	2.4	2.4	2.4	2.4	2.4	2.4	2.4	2.4	2.4	2.4	2.4	2.4	2.4	2.4	2.4	2.4	2.4	2.4	2.4	2.4	2.4	2.4	2.4	2.4	2.4	2.4	2.4	2.4	2.4	2.4	2.4	2.4
2.5	2.5	2.5	2.5	2.5	2.5	2.5	2.5	2.5	2.5	2.5	2.5	2.5	2.5	2.5	2.5	2.5	2.5	2.5	2.5	2.5	2.5	2.5	2.5	2.5	2.5	2.5	2.5	2.5	2.5	2.5	2.5	2.5	2.5	2.5	2.5	2.5	2.5	2.5	2.5	2.5	2.5	2.5	2.5	2.5	2.5	2.5	2.5	2.5	2.5
2.6	2.6	2.6	2.6	2.6	2.6	2.6	2.6	2.6	2.6	2.6	2.6	2.6	2.6	2.6	2.6	2.6	2.6	2.6	2.6	2.6	2.6	2.6	2.6	2.6	2.6	2.6	2.6	2.6	2.6	2.6	2.6	2.6	2.6	2.6	2.6	2.6	2.6	2.6	2.6	2.6	2.6	2.6	2.6	2.6	2.6	2.6	2.6	2.6	2.6
2.7	2.7	2.7	2.7	2.7	2.7	2.7	2.7	2.7	2.7	2.7	2.7	2.7	2.7	2.7	2.7	2.7	2.7	2.7	2.7	2.7	2.7	2.7	2.7	2.7	2.7	2.7	2.7	2.7	2.7	2.7	2.7	2.7	2.7	2.7	2.7	2.7	2.7	2.7	2.7	2.7	2.7	2.7	2.7	2.7	2.7	2.7	2.7	2.7	2.7
2.8	2.8	2.8	2.8	2.8	2.8	2.8	2.8	2.8	2.8	2.8	2.8	2.8	2.8	2.8	2.8	2.8	2.8	2.8	2.8	2.8	2.8	2.8	2.8	2.8	2.8	2.8	2.8	2.8	2.8	2.8	2.8	2.8	2.8	2.8	2.8	2.8	2.8	2.8	2.8	2.8	2.8	2.8	2.8	2.8	2.8	2.8	2.8	2.8	2.8
2.9	2.9	2.9	2.9	2.9	2.9	2.9	2.9	2.9	2.9	2.9	2.9	2.9	2.9	2.9	2.9	2.9	2.9	2.9	2.9	2.9	2.9	2.9	2.9	2.9	2.9	2.9	2.9	2.9	2.9	2.9	2.9	2.9	2.9	2.9	2.9	2.9	2.9	2.9	2.9	2.9	2.9	2.9	2.9	2.9	2.9	2.9	2.9	2.9	2.9
3	3	3	3	3	3	3	3	3	3	3	3	3	3	3	3	3	3	3	3	3	3	3	3	3	3	3	3	3	3	3	3	3	3	3	3	3	3	3	3	3	3	3	3	3	3	3	3	3	3
3.1	3.1	3.1	3.1	3.1	3.1	3.1	3.1	3.1	3.1	3.1	3.1	3.1	3.1	3.1	3.1	3.1	3.1	3.1	3.1	3.1	3.1	3.1	3.1	3.1	3.1	3.1	3.1	3.1	3.1	3.1	3.1	3.1	3.1	3.1	3.1	3.1	3.1	3.1	3.1	3.1	3.1	3.1	3.1	3.1	3.1	3.1	3.1	3.1	3.1
3.2	3.2	3.2	3.2	3.2	3.2	3.2	3.2	3.2	3.2	3.2	3.2	3.2	3.2	3.2	3.2	3.2	3.2	3.2	3.2	3.2	3.2	3.2	3.2	3.2	3.2	3.2	3.2	3.2	3.2	3.2	3.2	3.2	3.2	3.2	3.2	3.2	3.2	3.2	3.2	3.2	3.2	3.2	3.2	3.2	3.2	3.2	3.2	3.2	3.2
3.3	3.3	3.3	3.3	3.3	3.3	3.3	3.3	3.3	3.3	3.3	3.3	3.3	3.3	3.3	3.3	3.3	3.3	3.3	3.3	3.3	3.3	3.3	3.3	3.3	3.3	3.3	3.3	3.3	3.3	3.3	3.3	3.3	3.3	3.3	3.3	3.3	3.3	3.3	3.3	3.3	3.3	3.3	3.3	3.3	3.3	3.3	3.3	3.3	3.3
3.4	3.4	3.4	3.4	3.4	3.4	3.4	3.4	3.4	3.4	3.4	3.4	3.4	3.4	3.4	3.4	3.4	3.4	3.4	3.4	3.4	3.4	3.4	3.4	3.4	3.4	3.4	3.4	3.4	3.4	3.4	3.4	3.4	3.4	3.4	3.4	3.4	3.4	3.4	3.4	3.4	3.4	3.4	3.4	3.4	3.4	3.4	3.4	3.4	3.4
3.5	3.5	3.5	3.5	3.5	3.5	3.5	3.5	3.5	3.5	3.5	3.5	3.5	3.5	3.5	3.5	3.5	3.5	3.5	3.5	3.5	3.5	3.5	3.5	3.5	3.5	3.5	3.5	3.5	3.5	3.5	3.5	3.5	3.5	3.5	3.5	3.5	3.5	3.5	3.5	3.5	3.5	3.5	3.5	3.5	3.5	3.5	3.5	3.5	3.5
3.6	3.6	3.6	3.6	3.6	3.6	3.6	3.6	3.6	3.6	3.6	3.6	3.6	3.6	3.6	3.6	3.6	3.6	3.6	3.6	3.6	3.6	3.6	3.6	3.6	3.6	3.6	3.6	3.6	3.6	3.6	3.6	3.6	3.6	3.6	3.6	3.6	3.6	3.6	3.6	3.6	3.6	3.6	3.6	3.6	3.6	3.6	3.6	3.6	3.6
3.7	3.7	3.7	3.7	3.7	3.7	3.7	3.7	3.7	3.7	3.7	3.7	3.7	3.7	3.7	3.7	3.7	3.7	3.7	3.7	3.7	3.7	3.7	3.7	3.7	3.7	3.7	3.7	3.7	3.7	3.7	3.7	3.7	3.7	3.7	3.7	3.7	3.7	3.7	3.7	3.7	3.7	3.7	3.7	3.7	3.7	3.7	3.7	3.7	3.7
3.8	3.8	3.8	3.8	3.8	3.8	3.8	3.8	3.8	3.8	3.8	3.8	3.8	3.8	3.8	3.8	3.8	3.8	3.8	3.8	3.8	3.8	3.8	3.8	3.8	3.8	3.8	3.8	3.8	3.8	3.8	3.8	3.8	3.8	3.8	3.8	3.8	3.8	3.8	3.8	3.8	3.8	3.8	3.8	3.8	3.8	3.8	3.8	3.8	3.8
3.9	3.9	3.9	3.9	3.9	3.9	3.9	3.9	3.9	3.9	3.9	3.9	3.9	3.9	3.9	3.9	3.9	3.9	3.9	3.9	3.9	3.9	3.9	3.9	3.9	3.9	3.9	3.9	3.9	3.9	3.9	3.9	3.9	3.9	3.9	3.9	3.9	3.9	3.9	3.9	3.9	3.9	3.9	3.9	3.9	3.9	3.9	3.9	3.9	3.9
4	4	4	4	4	4	4	4	4	4	4	4	4	4	4	4	4	4	4	4	4	4	4	4	4	4	4	4	4	4	4	4	4	4	4	4	4	4	4	4	4	4	4	4	4	4	4	4	4	4
4.1	4.1	4.1	4.1	4.1	4.1	4.1	4.1	4.1	4.1	4.1	4.1	4.1	4.1	4.1	4.1	4.1	4.1	4.1	4.1	4.1	4.1	4.1	4.1	4.1	4.1	4.1	4.1	4.1	4.1	4.1	4.1	4.1	4.1	4.1	4.1	4.1	4.1	4.1	4.1	4.1	4.1	4.1	4.1	4.1	4.1	4.1	4.1	4.1	4.1
4.2	4.2	4.2	4.2	4.2	4.2	4.2	4.2	4.2	4.2	4.2	4.2	4.2	4.2	4.2	4.2	4.2	4.2	4.2	4.2	4.2	4.2	4.2	4.2	4.2	4.2	4.2	4.2	4.2	4.2	4.2	4.2	4.2	4.2	4.2	4.2	4.2	4.2	4.2	4.2	4.2	4.2	4.2	4.2	4.2	4.2	4.2	4.2	4.2	4.2
4.3	4.3	4.3	4.3	4.3	4.3	4.3	4.3	4.3	4.3	4.3	4.3	4.3	4.3	4.3	4.3	4.3	4.3	4.3	4.3	4.3	4.3	4.3	4.3	4.3	4.3	4.3	4.3	4.3	4.3	4.3	4.3	4.3	4.3	4.3	4.3	4.3	4.3	4.3	4.3	4.3	4.3	4.3	4.3	4.3	4.3	4.3	4.3	4.3	4.3
4.4	4.4	4.4	4.4	4.4	4.4	4.4	4.4	4.4	4.4	4.4	4.4	4.4	4.4	4.4	4.4	4.4	4.4	4.4	4.4	4.4	4.4	4.4	4.4	4.4	4.4	4.4	4.4	4.4	4.4	4.4	4.4	4.4	4.4	4.4	4.4	4.4	4.4	4.4	4.4	4.4	4.4	4.4	4.4	4.4	4.4	4.4	4.4	4.4	4.4
4.5	4.5	4.5	4.5	4.5	4.5	4.5	4.5	4.5	4.5	4.5	4.5	4.5	4.5	4.5	4.5	4.5	4.5	4.5	4.5	4.5	4.5	4.5	4.5	4.5	4.5	4.5	4.5	4.5	4.5	4.5	4.5	4.5	4.5	4.5	4.5	4.5	4.5	4.5	4.5	4.5	4.5	4.5	4.5	4.5	4.5	4.5	4.5	4.5	4.5
4.6	4.6	4.6	4.6	4.6	4.6	4.6	4.6	4.6	4.6	4.6	4.6	4.6	4.6	4.6	4.6	4.6	4.6	4.6	4.6	4.6	4.6	4.6	4.6	4.6	4.6	4.6	4.6	4.6	4.6	4.6	4.6	4.6	4.6	4.6	4.6	4.6	4.6	4.6	4.6	4.6	4.6	4.6	4.6	4.6	4.6	4.6	4.6	4.6	4.6
4.7	4.7	4.7	4.7	4.7	4.7	4.7	4.7	4.7	4.7	4.7	4.7	4.7	4.7	4.7	4.7	4.7	4.7	4.7	4.7	4.7	4.7	4.7	4.7	4.7	4.7	4.7	4.7	4.7	4.7	4.7	4.7	4.7	4.7	4.7	4.7	4.7	4.7	4.7	4.7	4.7	4.7	4.7	4.7	4.7	4.7	4.7	4.7	4.7	4.7
4.8	4.8	4.8	4.8	4.8	4.8	4.8	4.8	4.8	4.8	4.8	4.8	4.8	4.8	4.8	4.8	4.8	4.8	4.8	4.8	4.8	4.8	4.8	4.8	4.8	4.8	4.8	4.8	4.8	4.8	4.8	4.8	4.8	4.8	4.8	4.8	4.8	4.8	4.8	4.8	4.8	4.8	4.8	4.8	4.8	4.8	4.8	4.8	4.8	4.8
4.9	4.9	4.9	4.9	4.9	4.9	4.9	4.9	4.9	4.9	4.9	4.9	4.9	4.9	4.9	4.9	4.9	4.9	4.9	4.9	4.9	4.9	4.9	4.9	4.9	4.9	4.9	4.9	4.9	4.9	4.9	4.9	4.9	4.9	4.9	4.9	4.9	4.9	4.9	4.9	4.9	4.9	4.9	4.9	4.9	4.9	4.9	4.9	4.9	4.9
5	5	5	5	5	5	5	5	5	5	5	5	5	5	5	5	5	5	5	5	5	5	5	5	5	5	5	5	5	5	5	5	5	5	5	5	5	5	5	5	5	5	5	5	5	5	5	5	5	5
5.1	5.1	5.1	5.1	5.1	5.1	5.1	5.1	5.1	5.1	5.1	5.1	5.1	5.1	5.1	5.1	5.1	5.1	5.1	5.1	5.1	5.1	5.1	5.1	5.1	5.1	5.1	5.1	5.1	5.1	5.1	5.1	5.1	5.1	5.1	5.1	5.1	5.1	5.1	5.1	5.1	5.1	5.1	5.1	5.1	5.1	5.1	5.1	5.1	5.1
5.2	5.2	5.2	5.2	5.2	5.2	5.2	5.2	5.2	5.2	5.2	5.2	5.2	5.2	5.2	5.2	5.2	5.2	5.2	5.2	5.2	5.2	5.2	5.2	5.2	5.2	5.2	5.2	5.2	5.2	5.2	5.2	5.2	5.2	5.2	5.2	5.2	5.2	5.2	5.2	5.2	5.2	5.2	5.2	5.2	5.2	5.2	5.2	5.2	5.2
5.3	5.3	5.3	5.3	5.3	5.3	5.3	5.3	5.3	5.3	5.3	5.3	5.3	5.3	5.3	5.3	5.3	5.3	5.3	5.3	5.3	5.3	5.3	5.3	5.3	5.3	5.3	5.3	5.3	5.3	5.3	5.3	5.3	5.3	5.3	5.3	5.3	5.3	5.3	5.3	5.3	5.3	5.3	5.3	5.3	5.3	5.3	5.3	5.3	5.3
5.4	5.4	5.4	5.4	5.4	5.4	5.4	5.4	5.4	5.4	5.4	5.4	5.4	5.4	5.4	5.4	5.4	5.4	5.4	5.4	5.4	5.4	5.4	5.4	5.4	5.4	5.4	5.4	5.4	5.4	5.4	5.4	5.4	5.4	5.4	5.4	5.4	5.4	5.4	5.4	5.4	5.4	5.4	5.4	5.4	5.4	5.4	5.4	5.4	5.4
5.5	5.5	5.5	5.5	5.5	5.5	5.5	5.5	5.5	5.5	5.5	5.5	5.5	5.5	5.5	5.5	5.5	5.5	5.5	5.5	5.5	5.5	5.5	5.5	5.5	5.5	5.5	5.5	5.5	5.5	5.5	5.5	5.5	5.5	5.5	5.5	5.5	5.5	5.5	5.5	5.5	5.5	5.5	5.5	5.5	5.5	5.5	5.5	5.5	5.5
5.6	5.6	5.6	5.6	5.6	5.6	5.6	5.6	5.6	5.6	5.6	5.6	5.6	5.6	5.6	5.6	5.6	5.6	5.6	5.6	5.6	5.6	5.6	5.6	5.6	5.6	5.6	5.6	5.6	5.6	5.6	5.6	5.6	5.6	5.6	5.6	5.6	5.6	5.6	5.6	5.6	5.6	5.6	5.6	5.6	5.6	5.6	5.6	5.6	5.6
5.7	5.7	5.7	5.7	5.7	5.7	5.7	5.7	5.7	5.7	5.7	5.7	5.7	5.7	5.7	5.7	5.7	5.7	5.7	5.7	5.7	5.7	5.7	5.7	5.7	5.7	5.7	5.7	5.7	5.7	5.7	5.7	5.7	5.7	5.7	5.7	5.7	5.7	5.7	5.7	5.7	5.7	5.7	5.7	5.7	5.7	5.7	5.7	5.7	5.7
5.8	5.8	5.8	5.8	5.8	5.8	5.8	5.8	5.8	5.8	5.8	5.8	5.8	5.8	5.8	5.8	5.8	5.8	5.8	5.8	5.8	5.8	5.8	5.8	5.8	5.8	5.8	5.8	5.8	5.8	5.8	5.8	5.8	5.8	5.8	5.8	5.8	5.8	5.8	5.8	5.8	5.8	5.8	5.8	5.8	5.8	5.8	5.8	5.8	5.8
5.9	5.9	5.9	5.9	5.9	5.9	5.9	5.9	5.9	5.9	5.9	5.9	5.9	5.9	5.9	5.9	5.9	5.9	5.9	5.9	5.9	5.9	5.9	5.9	5.9	5.9	5.9	5.9	5.9	5.9	5.9	5.9	5.9	5.9	5.9	5.9	5.9	5.9	5.9	5.9	5.9	5.9	5.9	5.9	5.9	5.9	5.9	5.9	5.9	5.9
6	6	6	6	6	6	6	6	6	6	6	6	6	6	6	6	6	6	6	6	6	6	6	6	6	6	6	6	6	6	6	6	6	6	6	6	6	6	6	6	6	6	6	6	6	6	6	6	6	6
6.1	6.1	6.1	6.1	6.1	6.1	6.1	6.1	6.1	6.1	6.1	6.1	6.1	6.1	6.1	6.1	6.1	6.1	6.1	6.1	6.1	6.1	6.1	6.1	6.1	6.1	6.1	6.1	6.1	6.1	6.1	6.1	6.1	6.1	6.1	6.1	6.1	6.1	6.1	6.1	6.1	6.1	6.1	6.1	6.1	6.1	6.1	6.1	6.1	6.1
6.2	6.2	6.2	6.2	6.2	6.2	6.2	6.2	6.2	6.2	6.2	6.2	6.2	6.2	6.2	6.2	6.2	6.2	6.2	6.2	6.2	6.2	6.2	6.2	6.2	6.2	6.2	6.2	6.2	6.2	6.2	6.2	6.2	6.2	6.2	6.2	6.2	6.2	6.2	6.2	6.2	6.2	6.2	6.2	6.2	6.2	6.2	6.2	6.2	6.2
6.3	6.3	6.3	6.3	6.3	6.3	6.3	6.3	6.3	6.3	6.3	6.3	6.3	6.3	6.3	6.3	6.3	6.3	6.3	6.3	6.3	6.3	6.3	6.3	6.3	6.3	6.3	6.3	6.3	6.3	6.3	6.3	6.3	6.3	6.3	6.3	6.3	6.3	6.3	6.3	6.3	6.3	6.3	6.3	6.3	6.3	6.3	6.3	6.3	6.3
6.4	6.4	6.4	6.4	6.4	6.4	6.4	6.4	6.4	6.4	6.4	6.4	6.4	6.4	6.4	6.4	6.4	6.4	6.4	6.4	6.4	6.4	6.4	6.4	6.4	6.4	6.4	6.4	6.4	6.4	6.4	6.4	6.4	6.4	6.4	6.4	6.4	6.4	6.4	6.4	6.4	6.4	6.4	6.4	6.4	6.4	6.4	6.4	6.4	6.4
6.5	6.5	6.5	6.5	6.5	6.5	6.5	6.5	6.5	6.5	6.5	6.5	6.5	6.5	6.5	6.5	6.5	6.5	6.5	6.5	6.5	6.5	6.5	6.5	6.5	6.5	6.5	6.5	6.5	6.5	6.5	6.5	6.5	6.5	6.5	6.5	6.5	6.5	6.5	6.5	6.5	6.5	6.5	6.5	6.5	6.5	6.5	6.5	6.5	6.5
6.6	6.6	6.6	6.6	6.6	6.6	6.6	6.6	6.6	6.6	6.6	6.6	6.6	6.6	6.6	6.6	6.6	6.6	6.6	6.6	6.6	6.6	6.6	6.6	6.6	6.6	6.6	6.6	6.6	6.6	6.6	6.6	6.6	6.6	6.6	6.6	6.6	6.6	6.6	6.6	6.6	6.6	6.6	6.6	6.6	6.6	6.6	6.6	6.6	6.6
6.7	6.7	6.7	6.7	6.7	6.7	6.7	6.7	6.7	6.7	6.7	6.7	6.7	6.7	6.7	6.7	6.7	6.7	6.7	6.7	6.7	6.7	6.7	6.7	6.7	6.7	6.7	6.7	6.7	6.7	6.7	6.7	6.7	6.7	6.7	6.7	6.7	6.7	6.7	6.7	6.7	6.7	6.7	6.7	6.7	6.7	6.7	6.7	6.7	6.7
6.8	6.8	6.8	6.8	6.8	6.8	6.8	6.8	6.8	6.8	6.8	6.8	6.8	6.8	6.8	6.8	6.8	6.8	6.8	6.8	6.8	6.8	6.8	6.8	6.8	6.8	6.8	6.8	6.8	6.8	6.8	6.8	6.8	6.8	6.8	6.8	6.8	6.8	6.8	6.8	6.8	6.8	6.8	6.8	6.8	6.8	6.8	6.8	6.8	6.8
6.9	6.9	6.9	6.9	6.9	6.9	6.9	6.9	6.9	6.9	6.9	6.9	6.9	6.9	6.9	6.9	6.9	6.9	6.9	6.9	6.9	6.9	6.9	6.9	6.9	6.9	6.9	6.9	6.9	6.9	6.9	6.9	6.9	6.9	6.9	6.9	6.9	6.9	6.9	6.9	6.9	6.9	6.9	6.9	6.9	6.9	6.9	6.9	6.9	6.9
7	7	7	7	7	7	7	7	7	7	7	7	7	7	7	7	7	7	7	7	7	7	7	7	7	7	7	7	7	7	7	7	7	7	7	7	7	7	7	7	7	7	7	7	7	7	7	7	7	7
7.1	7.1	7.1	7.1	7.1	7.1	7.1	7.1	7.1	7.1	7.1	7.1	7.1	7.1	7.1	7.1	7.1	7.1	7.1	7.1	7.1	7.1	7.1	7.1	7.1	7.1	7.1	7.1	7.1	7.1	7.1	7.1	7.1	7.1	7.1	7.1	7.1	7.1	7.1	7.1	7.1	7.1	7.1	7.1	7.1	7.1	7.1	7.1	7.1	7.1
7.2	7.2	7.2	7.2	7.2	7.2	7.2	7.2	7.2	7.2	7.2	7.2	7.2	7.2	7.2	7.2	7.2	7.2	7.2	7.2	7.2	7.2	7.2	7.2	7.2	7.2	7.2	7.2	7.2	7.2	7.2	7.2	7.2	7.2	7.2	7.2	7.2	7.2	7.2	7.2	7.2	7.2	7.2	7.2	7.2	7.2	7.2	7.2	7.2	7.2
7.3	7.3	7.3	7.3	7.3	7.3	7.3	7.3	7.3	7.3	7.3	7.3	7.3	7.3	7.3	7.3	7.3	7.3	7.3	7.3	7.3	7.3	7.3	7.3	7.3	7.3	7.3	7.3	7.3	7.3	7.3	7.3	7.3	7.3	7.3	7.3	7.3	7.3	7.3	7.3	7.3	7.3	7.3	7.3	7.3	7.3	7.3	7.3	7.3	7.3
7.4	7.4	7.4	7.4	7.4	7.4	7.4	7.4	7.4	7.4	7.4	7.4	7.4	7.4	7.4	7.4	7.4	7.4	7.4	7.4	7.4	7.4	7.4	7.4	7.4	7.4	7.4	7.4	7.4	7.4	7.4	7.4	7.4	7.4	7.4	7.4	7.4	7.4	7.4	7.4	7.4	7.4	7.4	7.4	7.4	7.4	7.4	7.4	7.4	7.4
7.5	7.5	7.5	7.5	7.5	7.5	7.5	7.5	7.5	7.5	7.5	7.5	7.5	7.5	7.5	7.5	7.5	7.5	7.5	7.5	7.5	7.5	7.5	7.5	7.5	7.5	7.5	7.5	7.5	7.5	7.5	7.5	7.5	7.5	7.5	7.5	7.5	7.5	7.5	7.5	7.5	7.5	7.5	7.5	7.5	7.5	7.5	7.5	7.5	7.5
7.6	7.6	7.6	7.6	7.6	7.6	7.6	7.6	7.6	7.6	7.6	7.6	7.6	7.6	7.6	7.6	7.6	7.6	7.6	7.6	7.6	7.6	7.6	7.6	7.6	7.6	7.6	7.6	7.6	7.6	7.6	7.6	7.6	7.6	7.6	7.6	7.6	7.6	7.6	7.6	7.6	7.6	7.6	7.6	7.6	7.6	7.6	7.6	7.6	7.6
7.7	7.7	7.7	7.7	7.7	7.7	7.7	7.7	7.7	7.7	7.7	7.7	7.7	7.7	7.7	7.7	7.7	7.7	7.7	7.7	7.7	7.7	7.7	7.7	7.7	7.7	7.7	7.7	7.7	7.7	7.7	7.7	7.7	7.7	7.7	7.7	7.7	7.7	7.7	7.7	7.7	7.7	7.7	7.7	7.7	7.7	7.7	7.7	7.7	7.7
7.8	7.8	7.8	7.8	7.8	7.8	7.8	7.8	7.8	7.8	7.8	7.8	7.8	7.8	7.8	7.8	7.8	7.8	7.8	7.8	7.8	7.8	7.8	7.8	7.8	7.8	7.8	7.8	7.8	7.8	7.8	7.8	7.8	7.8	7.8	7.8	7.8	7.8	7.8	7.8	7.8	7.8	7.8	7.8	7.8	7.8	7.8	7.8	7.8	7.8
7.9	7.9	7.9	7.9	7.9	7.9	7.9	7.9	7.9	7.9	7.9	7.9	7.9	7.9	7.9	7.9	7.9	7.9	7.9	7.9	7.9	7.9	7.9	7.9	7.9	7.9	7.9	7.9	7.9	7.9	7.9	7.9	7.9	7.9	7.9	7.9	7.9	7.9	7.9	7.9	7.9	7.9	7.9	7.9	7.9	7.9	7.9	7.9	7.9	7.9
8	8	8	8	8	8	8	8	8	8	8	8	8	8	8	8	8	8	8	8	8	8	8	8	8	8	8	8	8	8	8	8	8	8	8	8	8	8	8	8	8	8	8	8	8	8	8	8	8	8
8.1	8.1	8.1	8.1	8.1	8.1	8.1	8.1	8.1	8.1	8.1	8.1	8.1	8.1	8.1	8.1	8.1	8.1	8.1	8.1	8.1	8.1	8.1	8.1	8.1	8.1	8.1	8.1	8.1	8.1	8.1	8.1	8.1	8.1	8.1	8.1	8.1	8.1	8.1	8.1	8.1	8.1	8.1	8.1	8.1	8.1	8.1	8.1	8.1	8.1
8.2	8.2	8.2	8.2	8.2	8.2	8.2	8.2	8.2	8.2	8.2	8.2	8.2	8.2	8.2	8.2	8.2	8.2	8.2	8.2	8.2	8.2	8.2	8.2	8.2	8.2	8.2	8.2	8.2	8.2	8.2	8.2	8.2	8.2	8.2	8.2	8.2	8.2	8.2	8.2	8.2	8.2	8.2	8.2	8.2	8.2	8.2	8.2	8.2	8.2
8.3	8.3	8.3	8.3	8.3	8.3	8.3	8.3	8.3	8.3	8.3	8.3	8.3	8.3	8.3	8.3	8.3	8.3	8.3	8.3	8.3	8.3	8.3	8.3	8.3	8.3	8.3	8.3	8.3	8.3	8.3	8.3	8.3	8.3	8.3	8.3	8.3	8.3	8.3	8.3	8.3	8.3	8.3	8.3	8.3	8.3	8.3	8.3	8.3	8.3
8.4	8.4	8.4	8.4	8.4	8.4	8.4	8.4	8.4	8.4	8.4	8.4	8.4	8.4	8.4	8.4	8.4	8.4	8.4	8.4	8.4	8.4	8.4	8.4	8.4	8.4	8.4	8.4	8.4	8.4	8.4	8.4	8.4	8.4	8.4	8.4	8.4	8.4	8.4	8.4	8.4	8.4	8.4	8.4	8.4	8.4	8.4	8.4	8.4	8.4
8.5	8.5	8.5	8.5	8.5	8.5	8.5	8.5	8.5	8.5	8.5	8.5	8.5	8.5	8.5	8.5	8.5	8.5	8.5	8.5	8.5	8.5	8.5	8.5	8.5	8.5	8.5	8.5	8.5	8.5	8.5	8.5	8.5	8.5	8.5	8.5	8.5	8.5	8.5	8.5	8.5	8.5	8.5	8.5	8.5	8.5	8.5	8.5	8.5	8.5
8.6	8.6	8.6	8.6	8.6	8.6	8.6	8.6	8.6	8.6	8.6	8.6	8.6	8.6	8.6	8.6	8.6	8.6	8.6	8.6	8.6	8.6	8.6	8.6	8.6	8.6	8.6	8.6	8.6	8.6	8.6	8.6	8.6	8.6	8.6	8.6	8.6	8.6	8.6	8.6	8.6	8.6	8.6	8.6	8.6	8.6	8.6	8.6	8.6	8.6
8.7	8.7	8.7	8.7	8.7	8.7	8.7	8.7	8.7	8.7	8.7	8.7	8.7	8.7	8.7	8.7	8.7	8.7	8.7	8.7	8.7	8.7	8.7	8.7	8.7	8.7	8.7	8.7	8.7	8.7	8.7	8.7	8.7	8.7	8.7	8.7	8.7	8.7	8.7	8.7	8.7	8.7	8.7	8.7	8.7	8.7	8.7	8.7	8.7	8.7
8.8	8.8	8.8	8.8	8.8	8.8	8.8	8.8	8.8	8.8	8.8	8.8	8.8	8.8	8.8	8.8	8.8	8.8	8.8	8.8	8.8	8.8	8.8	8.8	8.8	8.8	8.8	8.8	8.8	8.8	8.8	8.8	8.8	8.8	8.8	8.8	8.8	8.8	8.8	8.8	8.8	8.8	8.8	8.8	8.8	8.8	8.8	8.8	8.8	8.8
8.9	8.9	8.9	8.9	8.9	8.9	8.9	8.9	8.9	8.9	8.9	8.9	8.9	8.9	8.9	8.9	8.9	8.9	8.9	8.9	8.9	8.9	8.9	8.9	8.9	8.9	8.9	8.9	8.9	8.9	8.9	8.9	8.9	8.9	8.9	8.9	8.9	8.9	8.9	8.9	8.9	8.9	8.9	8.9	8.9	8.9	8.9	8.9	8.9	8.9
9	9	9	9	9	9	9	9	9	9	9	9	9	9	9	9	9	9	9	9	9	9	9	9	9	9	9	9	9	9	9	9	9	9	9	9	9	9	9	9	9	9	9	9	9	9	9	9	9	9
9.1	9.1	9.1	9.1	9.1	9.1	9.1	9.1	9.1	9.1	9.1	9.1	9.1	9.1	9.1	9.1	9.1	9.1	9.1	9.1	9.1	9.1	9.1	9.1	9.1	9.1	9.1	9.1	9.1	9.1	9.1	9.1	9.1	9.1	9.1	9.1	9.1	9.1	9.1	9.1	9.1	9.1	9.1	9.1	9.1	9.1	9.1	9.1	9.1	9.1
9.2	9.2	9.2	9.2	9.2	9.2	9.2	9.2	9.2	9.2	9.2	9.2	9.2	9.2	9.2	9.2	9.2	9.2	9.2	9.2	9.2	9.2	9.2	9.2	9.2	9.2	9.2	9.2	9.2	9.2	9.2	9.2	9.2	9.2	9.2	9.2	9.2	9.2	9.2	9.2	9.2	9.2	9.2	9.2	9.2	9.2	9.2	9.2	9.2	9.2
9.3	9.3	9.3	9.3	9.3	9.3	9.3	9.3	9.3	9.3	9.3	9.3	9.3	9.3	9.3	9.3	9.3	9.3	9.3	9.3	9.3	9.3	9.3	9.3	9.3	9.3	9.3	9.3	9.3	9.3	9.3	9.3	9.3	9.3	9.3	9.3	9.3	9.3	9.3	9.3	9.3	9.3	9.3	9.3	9.3	9.3	9.3	9.3	9.3	9.3
9.4	9.4	9.4	9.4	9.4	9.4	9.4	9.4	9.4	9.4	9.4	9.4	9.4	9.4	9.4	9.4	9.4	9.4	9.4	9.4	9.4	9.4	9.4	9.4	9.4	9.4	9.4	9.4	9.4	9.4	9.4	9.4	9.4	9.4	9.4	9.4	9.4	9.4	9.4	9.4	9.4	9.4	9.4	9.4	9.4	9.4	9.4	9.4	9.4	9.4
9.5	9.5	9.5	9.5	9.5	9.5	9.5	9.5	9.5	9.5	9.5	9.5	9.5	9.5	9.5	9.5	9.5	9.5	9.5	9.5	9.5	9.5	9.5	9.5	9.5	9.5	9.5	9.5	9.5	9.5	9.5	9.5	9.5	9.5	9.5	9.5	9.5	9.5	9.5	9.5	9.5	9.5	9.5	9.5	9.5	9.5	9.5	9.5	9.5	9.5
9.6	9.6	9.6	9.6	9.6	9.6	9.6	9.6	9.6	9.6	9.6	9.6	9.6	9.6	9.6	9.6	9.6	9.6	9.6	9.6	9.6	9.6	9.6	9.6	9.6	9.6	9.6	9.6	9.6	9.6	9.6	9.6	9.6	9.6	9.6	9.6	9.6	9.6	9.6	9.6	9.6	9.6	9.6	9.6	9.6	9.6	9.6	9.6	9.6	9.6
9.7	9.7	9.7	9.7	9.7	9.7	9.7	9.7	9.7	9.7	9.7	9.7	9.7	9.7	9.7	9.7	9.7	9.7	9.7	9.7	9.7	9.7	9.7	9.7	9.7	9.7	9.7	9.7	9.7	9.7	9.7	9.7	9.7	9.7	9.7	9.7	9.7	9.7	9.7	9.7	9.7	9.7	9.7	9.7	9.7	9.7	9.7	9.7	9.7	9.7
9.8	9.8	9.8	9.8	9.8	9.8	9.8	9.8	9.8	9.8	9.8	9.8	9.8	9.8	9.8	9.8	9.8	9.8	9.8	9.8	9.8	9.8	9.8	9.8	9.8	9.8	9.8	9.8	9.8	9.8	9.8	9.8	9.8	9.8	9.8	9.8	9.8	9.8	9.8	9.8	9.8	9.8	9.8	9.8	9.8	9.8	9.8	9.8	9.8	9.8
9.9	9.9	9.9	9.9	9.9	9.9	9.9	9.9	9.9	9.9	9.9	9.9	9.9	9.9	9.9	9.9	9.9	9.9	9.9	9.9	9.9	9.9	9.9	9.9	9.9	9.9	9.9	9.9	9.9	9.9	9.9	9.9	9.9	9.9	9.9	9.9	9.9	9.9	9.9	9.9	9.9	9.9	9.9	9.9	9.9	9.9	9.9	9.9	9.9	9.9
10	10	10	10	10	10	10	10	10	10	10	10	10	10	10	10	10	10	10	10	10	10	10	10	10	10	10	10	10	10	10	10	10	10	10	10	10	10	10	10	10	10	10	10	10	10	10	10	10	10
10.1	10.1	10.1	10.1	10.1	10.1	10.1	10.1	10.1	10.1	10.1	10.1	10.1	10.1	10.1	10.1	10.1	10.1	10.1	10.1	10.1	10.1	10.1	10.1	10.1	10.1	10.1	10.1	10.1	10.1	10.1	10.1	10.1	10.1	10.1	10.1	10.1	10.1	10.1	10.1	10.1	10.1	10.1	10.1	10.1	10.1	10.1	10.1	10.1	10.1
10.2	10.2	10.2	10.2	10.2	10.2	10.2	10.2	10.2	10.2	10.2	10.2	10.2	10.2	10.2	10.2	10.2	10.2	10.2	10.2	10.2	10.2	10.2	10.2	10.2	10.2	10.2	10.2	10.2	10.2	10.2	10.2	10.2	10.2	10.2	10.2	10.2	10.2	10.2	10.2	10.2	10.2	10.2	10.2	10.2	10.2	10.2	10.2	10.2	10.2
10.3	10.3	10.3	10.3	10.3	10.3	10.3	10.3	10.3	10.3	10.3	10.3	10.3	10.3	10.3	10.3	10.3	10.3	10.3	10.3	10.3	10.3	10.3	10.3	10.3	10.3	10.3	10.3	10.3	10.3	10.3	10.3	10.3	10.3	10.3	10.3	10.3	10.3	10.3	10.3	10.3	10.3	10.3	10.3	10.3	10.3	10.3	10.3	10.3	10.3
10.4	10.4	10.4	10.4	10.4	10.4	10.4	10.4	10.4	10.4	10.4	10.4	10.4	10.4	10.4	10.4	10.4	10.4	10.4	10.4	10.4	10.4	10.4	10.4	10.4	10.4	10.4	10.4	10.4	10.4	10.4	10.4	10.4	10.4	10.4	10.4	10.4	10.4	10.4	10.4	10.4	10.4	10.4	10.4	10.4	10.4	10.4	10.4	10.4	10.4
10.5	10.5	10.5	10.5	10.5	10.5	10.5	10.5	10.5	10.5	10.5	10.5	10.5	10.5	10.5	10.5	10.5	10.5	10.5	10.5	10.5	10.5	10.5	10.5	10.5	10.5	10.5	10.5	10.5	10.5	10.5	10.5	10.5	10.5	10.5	10.5	10.5	10.5	10.5	10.5	10.5	10.5	10.5	10.5	10.5	10.5	10.5	10.5	10.5	10.5
10.6	10.6	10.6	10.6	10.6	10.6	10.6	10.6	10.6	10.6	10.6	10.6	10.6	10.6	10.6	10.6	10.6	10.6	10.6	10.6	10.6	10.6	10.6	10.6	10.6	10.6	10.6	10.6	10.6	10.6	10.6	10.6	10.6	10.6	10.6	10.6	10.6	10.6	10.6	10.6	10.6	10.6	10.6	10.6	10.6	10.6	10.6	10.6	10.6	10.6
10.7	10.7	10.7	10.7	10.7	10.7	10.7	10.7	10.7	10.7	10.7	10.7	10.7	10.7	10.7	10.7	10.7	10.7	10.7	10.7	10.7	10.7	10.7	10.7	10.7	10.7	10.7	10.7	10.7	10.7	10.7	10.7	10.7	10.7	10.7	10.7	10.7	10.7	10.7	10.7	10.7	10.7	10.7	10.7	10.7	10.7	10.7	10.7	10.7	10.7
10.8	10.8	10.8	10.8	10.8	10.8	10.8	10.8	10.8	10.8	10.8	10.8	10.8	10.8	10.8	10.8	10.8	10.8	10.8	10.8	10.8	10.8	10.8	10.8	10.8	10.8	10.8	10.8	10.8	10.8	10.8	10.8	10.8	10.8	10.8	10.8	10.8	10.8	10.8	10.8	10.8	10.8	10.8	10.8	10.8	10.8	10.8	10.8	10.8	10.8
10.9	10.9	10.9	10.9	10.9	10.9	10.9	10.9	10.9	10.9	10.9	10.9	10.9	10.9	10.9	10.9	10.9	10.9	10.9	10.9	10.9	10.9	10.9	10.9	10.9	10.9	10.9	10.9	10.9	10.9	10.9	10.9	10.9	10.9	10.9	10.9	10.9	10.9	10.9	10.9	10.9	10.9	10.9	10.9	10.9	10.9	10.9	10.9	10.9	10.9
11	11	11	11	11	11	11	11	11	11	11	11	11	11	11	11	11	11	11	11	11	11	11	11	11	11	11	11	11	11	11	11	11	11	11	11	11	11	11	11	11	11	11	11	11	11	11	11	11	11
11.1	11.1	11.1	11.1	11.1	11.1	11.1	11.1	11.1	11.1	11.1	11.1	11.1	11.1	11.1	11.1	11.1	11.1	11.1	11.1	11.1	11.1	11.1	11.1	11.1	11.1	11.1	11.1	11.1	11.1	11.1	11.1	11.1	11.1	11.1	11.1	11.1	11.1	11.1	11.1	11.1	11.1	11.1	11.1	11.1	11.1	11.1	11.1	11.1	11.1
11.2	11.2	11.2	11.2	11.2	11.2	11.2	11.2	11.2	11.2	11.2	11.2	11.2	11.2	11.2	11.2	11.2	11.2	11.2	11.2	11.2	11.2	11.2	11.2	11.2	11.2	11.2	11.2	11.2	11.2	11.2	11.2	11.2	11.2	11.2	11.2	11.2	11.2	11.2	11.2	11.2	11.2	11.2	11.2	11.2	11.2	11.2	11.2	11.2	11.2
11.3	11.3	11.3	11.3	11.3	11.3	11.3	11.3	11.3	11.3	11.3	11.3	11.3	11.3	11.3	11.3	11.3	11.3	11.3	11.3	11.3	11.3	11.3	11.3	11.3	11.3	11.3	11.3	11.3	11.3	11.3	11.3	11.3	11.3	11.3	11.3	11.3	11.3	11.3	11.3	11.3	11.3	11.3	11.3	11.3	11.3	11.3	11.3	11.3	11.3
11.4	11.4	11.4	11.4	11.4	11.4	11.4	11.4	11.4	11.4	11.4	11.4	11.4	11.4	11.4	11.4	11.4	11.4	11.4	11.4	11.4	11.4	11.4	11.4	11.4	11.4	11.4	11.4	11.4	11.4	11.4	11.4	11.4	11.4	11.4	11.4	11.4	11.4	11.4	11.4	11.4	11.4	11.4	11.4	11.4	11.4	11.4	11.4	11.4	11.4
11.5	11.5	11.5	11.5	11.5	11.5	11.5	11.5	11.5	11.5	11.5	11.5	11.5	11.5	11.5	11.5	11.5	11.5	11.5	11.5	11.5	11.5	11.5	11.5	11.5	11.5	11.5	11.5	11.5	11.5	11.5	11.5	11.5	11.5	11.5	11.5	11.5	11.5	11.5	11.5	11.5	11.5	11.5	11.5	11.5	11.5	11.5	11.5	11.5	11.5
11.6	11.6	11.6	11.6	11.6	11.6	11.6	11.6	11.6	11.6	11.6	11.6	11.6	11.6	11.6	11.6	11.6	11.6	11.6	11.6	11.6	11.6	11.6	11.6	11.6	11.6	11.6	11.6	11.6	11.6	11.6	11.6	11.6	11.6	11.6	11.6	11.6	11.6	11.6	11.6	11.6	11.6	11.6	11.6	11.6	11.6	11.6	11.6	11.6	11.6
11.7	11.7	11.7	11.7	11.7	11.7	11.7	11.7	11.7	11.7	11.7	11.7	11.7	11.7	11.7	11.7	11.7	11.7	11.7	11.7	11.7	11.7	11.7	11.7	11.7	11.7	11.7	11.7	11.7	11.7	11.7	11.7	11.7	11.7	11.7	11.7	11.7	11.7	11.7	11.7	11.7	11.7	11.7	11.7	11.7	11.7	11.7	11.7	11.7	11.7
11.8	11.8	11.8	11.8	11.8	11.8	11.8	11.8	11.8	11.8	11.8	11.8	11.8	11.8	11.8	11.8	11.8	11.8	11.8	11.8	11.8	11.8	11.8	11.8	11.8	11.8	11.8	11.8	11.8	11.8	11.8	11.8	11.8	11.8	11.8	11.8	11.8	11.8	11.8	11.8	11.8	11.8	11.8	11.8	11.8	11.8	11.8	11.8	11.8	11.8
11.9	11.9	11.9	11.9	11.9	11.9	11.9	11.9	11.9	11.9	11.9	11.9	11.9	11.9	11.9	11.9	11.9	11.9	11.9	11.9	11.9	11.9	11.9	11.9	11.9	11.9	11.9	11.9	11.9	11.9	11.9	11.9	11.9	11.9	11.9	11.9	11.9	11.9	11.9	11.9	11.9	11.9	11.9	11.9	11.9	11.9	11.9	11.9	11.9	11.9
12	12	12	12	12	12	12	12	12	12	12	12	12	12	12	12	12	12	12	12	12	12	12	12	12	12	12	12	12	12	12	12	12	12	12	12	12	12	12	12	12	12	12	12	12	12	12	12	12	12
[truncated: 191 more columns]

## Sheet: OD_mean

																																																-5.68978	-5.63284
																																															-5.70025	-5.64104	-5.57836
																																													-5.77108	-5.71314	-5.65149	-5.58646	-5.51839
																																												-5.78836	-5.72837	-5.66432	-5.59678	-5.52637	-5.45358
																																											-5.80775	-5.74583	-5.67957	-5.60957	-5.53664	-5.4615	-5.38479
																																										-5.8293	-5.76561	-5.69729	-5.62497	-5.54955	-5.47187	-5.39275	-5.31291
																																									-5.85297	-5.78773	-5.71758	-5.6431	-5.56527	-5.48506	-5.40337	-5.32107	-5.2389
																																								-5.87865	-5.81207	-5.74035	-5.66403	-5.58396	-5.5013	-5.41707	-5.33216	-5.24746	-5.16383
																																							-5.90625	-5.83851	-5.76541	-5.68748	-5.60555	-5.52069	-5.43406	-5.34664	-5.25935	-5.17314	-5.08882
																																						-5.93564	-5.86697	-5.79267	-5.71332	-5.62975	-5.54305	-5.45428	-5.36457	-5.27484	-5.18606	-5.09929	-5.01533
																																					-5.96666	-5.89731	-5.82204	-5.74144	-5.65639	-5.56802	-5.47743	-5.38573	-5.29387	-5.20281	-5.11358	-5.0273	-4.94445
																																				-5.99908	-5.92933	-5.85339	-5.77179	-5.68542	-5.59549	-5.5032	-5.40969	-5.31596	-5.22293	-5.13161	-5.04299	-4.95798	-4.87681
																																			-6.03263	-5.9628	-5.88646	-5.80415	-5.71675	-5.6254	-5.53147	-5.43623	-5.34071	-5.24583	-5.15252	-5.0619	-4.97482	-4.89171	-4.81257
																																		-6.06711	-5.99748	-5.92105	-5.83828	-5.75006	-5.65756	-5.56216	-5.46521	-5.36794	-5.27131	-5.17617	-5.08351	-4.9945	-4.90952	-4.82867	-4.75172
																																		-6.03325	-5.95701	-5.87408	-5.78527	-5.69176	-5.59503	-5.49649	-5.39747	-5.29909	-5.20221	-5.10774	-5.01669	-4.92988	-4.84732	-4.76886	-4.69412
																																	-6.07033	-5.99442	-5.91152	-5.82235	-5.72806	-5.63006	-5.52998	-5.42921	-5.32901	-5.23038	-5.1341	-5.04116	-4.95249	-4.86825	-4.78826	-4.71221	-4.63965
																																-6.10885	-6.03346	-5.95076	-5.86139	-5.76644	-5.66732	-5.56569	-5.46314	-5.36105	-5.26056	-5.16252	-5.06774	-4.97714	-4.89116	-4.80965	-4.73227	-4.65857	-4.58804
																															-6.14852	-6.07405	-5.99186	-5.90255	-5.80714	-5.70699	-5.60387	-5.49944	-5.39531	-5.29276	-5.1928	-5.09617	-5.00367	-4.91591	-4.8328	-4.75404	-4.67918	-4.60768	-4.539
																															-6.1158	-6.03461	-5.94576	-5.85023	-5.74935	-5.64481	-5.5385	-5.43213	-5.32724	-5.22503	-5.12642	-5.03207	-4.94242	-4.85764	-4.77744	-4.70135	-4.62883	-4.55931	-4.49223
																														-6.15854	-6.0787	-5.99076	-5.89553	-5.79428	-5.68863	-5.58055	-5.4719	-5.36445	-5.25963	-5.15859	-5.06214	-4.97056	-4.88406	-4.80234	-4.72495	-4.65137	-4.58098	-4.51318	-4.44743
																													-6.20204	-6.1239	-6.03725	-5.94277	-5.84159	-5.73528	-5.62569	-5.51492	-5.40483	-5.29714	-5.19326	-5.09429	-5.00058	-4.91211	-4.82873	-4.74996	-4.67524	-4.60394	-4.5354	-4.46902	-4.4043
																												-6.24578	-6.16982	-6.08492	-5.99163	-5.89099	-5.78445	-5.67379	-5.56116	-5.4486	-5.33798	-5.23093	-5.12892	-5.0326	-4.94198	-4.85676	-4.77645	-4.70047	-4.62816	-4.55884	-4.49183	-4.42657	-4.36256
																												-6.21599	-6.13337	-6.04179	-5.94218	-5.83591	-5.7247	-5.61057	-5.49576	-5.38231	-5.2721	-5.16666	-5.06721	-4.97394	-4.8866	-4.80456	-4.72716	-4.65371	-4.58349	-4.51582	-4.45002	-4.38555	-4.32194
																											-6.26224	-6.18231	-6.09296	-5.99491	-5.8894	-5.77808	-5.66295	-5.54626	-5.43014	-5.31669	-5.20777	-5.10479	-5.00845	-4.91854	-4.83449	-4.75547	-4.68073	-4.60949	-4.54102	-4.47463	-4.4097	-4.34569	-4.2822
																										-6.30837	-6.23155	-6.14491	-6.04896	-5.94478	-5.83388	-5.71818	-5.60003	-5.48163	-5.36509	-5.25253	-5.14584	-5.04596	-4.95306	-4.86658	-4.78564	-4.70938	-4.63696	-4.56758	-4.50049	-4.43505	-4.37064	-4.30679	-4.24317
																										-6.2807	-6.19736	-6.1041	-6.00185	-5.89197	-5.77629	-5.65704	-5.53668	-5.41743	-5.30141	-5.19075	-5.08696	-4.99054	-4.90117	-4.81794	-4.73989	-4.66607	-4.59562	-4.52772	-4.46168	-4.39683	-4.33264	-4.2687	-4.20473
																									-6.32938	-6.24989	-6.16	-6.06033	-5.95212	-5.83705	-5.71724	-5.59526	-5.47355	-5.35432	-5.23977	-5.13183	-5.03144	-4.93862	-4.85266	-4.77247	-4.697	-4.62528	-4.55643	-4.48967	-4.42432	-4.35978	-4.29554	-4.23128	-4.16681
																									-6.30204	-6.21616	-6.11984	-6.01407	-5.90034	-5.78066	-5.65747	-5.53353	-5.41127	-5.29295	-5.18079	-5.07612	-4.97935	-4.89012	-4.80736	-4.72991	-4.6567	-4.58673	-4.51913	-4.45317	-4.38822	-4.32371	-4.25921	-4.19449	-4.1294
																								-6.35334	-6.27208	-6.17985	-6.07732	-5.96579	-5.84704	-5.72335	-5.59757	-5.47244	-5.3505	-5.23406	-5.12489	-5.02377	-4.93064	-4.84479	-4.76498	-4.68997	-4.61868	-4.55012	-4.48346	-4.41802	-4.35321	-4.28852	-4.22361	-4.15831	-4.09255
																								-6.32714	-6.23971	-6.14128	-6.03285	-5.916	-5.7928	-5.66583	-5.53819	-5.41266	-5.29195	-5.1781	-5.07229	-4.97483	-4.88525	-4.80249	-4.72529	-4.65239	-4.58268	-4.51521	-4.4492	-4.38404	-4.31916	-4.25413	-4.18872	-4.12279	-4.05631
																							-6.38071	-6.29875	-6.20522	-6.10081	-5.98683	-5.86514	-5.7381	-5.60862	-5.47994	-5.3549	-5.2362	-5.12537	-5.02308	-4.92919	-4.84289	-4.76295	-4.68803	-4.61688	-4.54843	-4.48177	-4.41618	-4.35109	-4.286	-4.22055	-4.15456	-4.08796	-4.02075
																							-6.35616	-6.26835	-6.1689	-6.05882	-5.93969	-5.81366	-5.6834	-5.55222	-5.42334	-5.29972	-5.18357	-5.07598	-4.97719	-4.88668	-4.80334	-4.72587	-4.65289	-4.58319	-4.51571	-4.44963	-4.38426	-4.3191	-4.25369	-4.18775	-4.12115	-4.05385	-3.98588
																						-6.41113	-6.32975	-6.23619	-6.13107	-6.01569	-5.89189	-5.76211	-5.62939	-5.49723	-5.36901	-5.24745	-5.13417	-5.02988	-4.93443	-4.84699	-4.76631	-4.69096	-4.61962	-4.55108	-4.48434	-4.41863	-4.35336	-4.28802	-4.22221	-4.15573	-4.08849	-4.02048	-3.95174
																						-6.38844	-6.30162	-6.20252	-6.09207	-5.97181	-5.84387	-5.71097	-5.57662	-5.44434	-5.31744	-5.19827	-5.08801	-4.98695	-4.89464	-4.80996	-4.73157	-4.65803	-4.58803	-4.52041	-4.45421	-4.38872	-4.3234	-4.25779	-4.19153	-4.12448	-4.05658	-3.98784	-3.9183
																					-6.4435	-6.36412	-6.272	-6.16763	-6.05222	-5.92757	-5.7961	-5.66082	-5.52551	-5.39382	-5.26877	-5.15222	-5.04498	-4.947	-4.85752	-4.7753	-4.69888	-4.62686	-4.55796	-4.49105	-4.42522	-4.35983	-4.29436	-4.22839	-4.16165	-4.09399	-4.0254	-3.95591	-3.88557
																					-6.42261	-6.33832	-6.24112	-6.13179	-6.01182	-5.88328	-5.74889	-5.61201	-5.47655	-5.346	-5.22308	-5.10925	-5.00494	-4.90984	-4.82292	-4.74281	-4.66807	-4.59733	-4.5293	-4.4629	-4.39729	-4.33189	-4.2662	-4.19983	-4.13255	-4.06425	-3.99494	-3.92468	-3.85354
																					-6.40036	-6.31127	-6.20923	-6.0953	-5.97118	-5.83924	-5.70249	-5.56473	-5.42983	-5.30089	-5.18029	-5.06916	-4.96766	-4.8752	-4.79053	-4.71227	-4.63895	-4.56925	-4.5019	-4.43586	-4.37037	-4.30488	-4.23889	-4.17207	-4.1042	-4.03523	-3.96519	-3.89415	-3.82223
																				-6.45736	-6.37699	-6.28326	-6.17666	-6.05846	-5.93063	-5.79582	-5.65742	-5.51941	-5.38549	-5.25844	-5.14024	-5.03174	-4.93283	-4.8427	-4.76007	-4.68343	-4.61136	-4.54251	-4.47566	-4.40985	-4.3444	-4.27873	-4.21238	-4.14505	-4.07657	-4.00691	-3.93613	-3.86433	-3.79166
																				-6.43731	-6.35266	-6.25453	-6.14367	-6.02159	-5.8905	-5.75331	-5.61388	-5.4762	-5.34357	-5.21857	-5.10278	-4.99679	-4.90028	-4.81223	-4.73139	-4.65619	-4.58518	-4.517	-4.45052	-4.38485	-4.31934	-4.25342	-4.18665	-4.11877	-4.04965	-3.97928	-3.90777	-3.83523	-3.76183
																				-6.41638	-6.32762	-6.22535	-6.11056	-5.98501	-5.85114	-5.7122	-5.57229	-5.43529	-5.30418	-5.18127	-5.0678	-4.96413	-4.86976	-4.78362	-4.70438	-4.63044	-4.56031	-4.49266	-4.42645	-4.36084	-4.29518	-4.22893	-4.16169	-4.09322	-4.02343	-3.95236	-3.88011	-3.80685	-3.73275
																				-6.39485	-6.30216	-6.196	-6.0776	-5.94893	-5.81274	-5.6726	-5.53269	-5.39669	-5.26727	-5.14643	-5.03517	-4.93363	-4.84115	-4.75677	-4.67898	-4.60612	-4.5367	-4.46947	-4.40345	-4.33781	-4.27192	-4.20527	-4.1375	-4.0684	-3.99793	-3.92615	-3.85319	-3.77922	-3.70444
																			-6.45546	-6.37293	-6.2765	-6.16672	-6.04502	-5.91359	-5.77542	-5.63455	-5.49509	-5.36034	-5.2327	-5.11392	-5.00475	-4.90518	-4.81447	-4.73166	-4.65512	-4.58318	-4.51434	-4.44743	-4.38148	-4.31573	-4.24954	-4.18242	-4.11408	-4.04434	-3.97318	-3.90068	-3.82701	-3.75235	-3.67692
																			-6.43662	-6.35071	-6.2508	-6.13769	-6.01304	-5.87925	-5.73961	-5.59838	-5.45958	-5.32619	-5.20038	-5.0836	-4.97638	-4.8786	-4.78957	-4.70819	-4.63275	-4.56156	-4.49319	-4.42649	-4.36054	-4.29458	-4.22802	-4.1604	-4.09145	-4.02103	-3.94917	-3.87596	-3.8016	-3.72627	-3.65021
																			-6.41737	-6.3283	-6.2252	-6.10907	-5.98178	-5.84603	-5.70532	-5.56409	-5.42614	-5.29419	-5.17021	-5.05533	-4.94994	-4.85387	-4.76639	-4.68629	-4.61179	-4.54123	-4.47322	-4.40663	-4.34058	-4.27435	-4.20736	-4.13919	-4.0696	-3.9985	-3.92594	-3.85202	-3.77697	-3.70099	-3.62432
																			-6.39789	-6.30588	-6.19983	-6.08095	-5.95134	-5.81392	-5.67251	-5.53164	-5.39477	-5.26434	-5.14213	-5.02904	-4.92531	-4.83085	-4.74485	-4.66589	-4.59221	-4.52215	-4.45437	-4.38781	-4.32159	-4.25502	-4.18756	-4.11881	-4.04857	-3.97677	-3.90349	-3.82888	-3.75315	-3.67654	-3.59928
																			-6.37832	-6.28356	-6.1748	-6.05345	-5.9218	-5.78302	-5.64135	-5.5011	-5.36543	-5.23655	-5.11605	-5.00464	-4.90251	-4.80956	-4.72489	-4.64692	-4.57391	-4.50424	-4.4366	-4.36999	-4.30354	-4.23659	-4.16861	-4.09924	-4.02833	-3.95584	-3.88185	-3.80655	-3.73017	-3.65294	-3.57514
																		-6.44141	-6.35866	-6.26137	-6.15016	-6.02664	-5.89332	-5.75358	-5.61191	-5.47243	-5.33804	-5.21072	-5.09184	-4.982	-4.88141	-4.78987	-4.70638	-4.62927	-4.55682	-4.48744	-4.41987	-4.35314	-4.2864	-4.21903	-4.15049	-4.08049	-4.0089	-3.93571	-3.86103	-3.78506	-3.70804	-3.63024	-3.55192
																		-6.42366	-6.33879	-6.23926	-6.1259	-6.00051	-5.86583	-5.72551	-5.58409	-5.44553	-5.31249	-5.18671	-5.06935	-4.96093	-4.86181	-4.77159	-4.68917	-4.61282	-4.54084	-4.47167	-4.40412	-4.33721	-4.27014	-4.20229	-4.13318	-4.06255	-3.99028	-3.91639	-3.84103	-3.76441	-3.6868	-3.60845	-3.52964
																		-6.40537	-6.31867	-6.21722	-6.102	-5.97502	-5.83924	-5.69863	-5.55773	-5.42027	-5.28866	-5.16442	-5.04852	-4.94148	-4.84368	-4.75466	-4.6732	-4.59753	-4.52592	-4.4569	-4.38931	-4.32217	-4.25472	-4.18636	-4.11666	-4.04538	-3.97244	-3.89788	-3.82187	-3.74464	-3.66647	-3.5876	-3.50835
																		-6.38659	-6.29834	-6.19527	-6.07851	-5.9502	-5.81353	-5.67291	-5.5328	-5.39658	-5.26644	-5.14374	-5.02928	-4.92356	-4.82697	-4.73904	-4.65843	-4.58332	-4.51202	-4.44309	-4.37538	-4.30797	-4.2401	-4.17121	-4.1009	-4.02898	-3.95539	-3.88018	-3.80354	-3.72574	-3.64706	-3.56774	-3.48808
																		-6.36738	-6.27785	-6.17349	-6.05553	-5.92626	-5.78909	-5.64866	-5.5094	-5.37445	-5.24579	-5.12459	-5.01157	-4.90714	-4.81168	-4.72471	-4.6448	-4.57016	-4.49909	-4.43019	-4.36231	-4.29458	-4.22626	-4.15682	-4.08591	-4.01336	-3.93913	-3.86331	-3.78609	-3.70776	-3.62861	-3.54889	-3.46888
																		-6.34778	-6.25725	-6.15191	-6.03309	-5.90324	-5.7659	-5.62586	-5.4875	-5.35382	-5.22661	-5.1069	-4.99528	-4.89212	-4.7977	-4.71157	-4.63225	-4.55796	-4.48705	-4.41812	-4.35004	-4.28196	-4.21317	-4.14318	-4.07168	-3.99852	-3.92369	-3.84729	-3.76954	-3.69074	-3.61117	-3.53109	-3.45078
																		-6.32782	-6.23655	-6.13052	-6.01115	-5.88103	-5.74383	-5.60437	-5.467	-5.33459	-5.2088	-5.09053	-4.98028	-4.87832	-4.78488	-4.6995	-4.62068	-4.54668	-4.47585	-4.40683	-4.33852	-4.27007	-4.20082	-4.1303	-4.05823	-3.9845	-3.90909	-3.83216	-3.75392	-3.67469	-3.59476	-3.51438	-3.4338
																		-6.30751	-6.21574	-6.10928	-5.98964	-5.85954	-5.72274	-5.58407	-5.44778	-5.31667	-5.19226	-5.07539	-4.96644	-4.86562	-4.7731	-4.68839	-4.61003	-4.53624	-4.46545	-4.3963	-4.32772	-4.25889	-4.18919	-4.11816	-4.04556	-3.9713	-3.89537	-3.81795	-3.73928	-3.65967	-3.57943	-3.49878	-3.41798
																		-6.28687	-6.19485	-6.0882	-5.96852	-5.83865	-5.70253	-5.56484	-5.42976	-5.29998	-5.17694	-5.06141	-4.95368	-4.85393	-4.76226	-4.67818	-4.60021	-4.52661	-4.45581	-4.3865	-4.31764	-4.24843	-4.17828	-4.10677	-4.03369	-3.95893	-3.88254	-3.80468	-3.72564	-3.64572	-3.5652	-3.48433	-3.40334
																		-6.26595	-6.17392	-6.06733	-5.94784	-5.81838	-5.68322	-5.5467	-5.41291	-5.28447	-5.16277	-5.0485	-4.94192	-4.84315	-4.75229	-4.66877	-4.59117	-4.51772	-4.4469	-4.3774	-4.30826	-4.2387	-4.16812	-4.09615	-4.02262	-3.94742	-3.87062	-3.7924	-3.71304	-3.63286	-3.55212	-3.47105	-3.38989
																		-6.24479	-6.15302	-6.04679	-5.92781	-5.79908	-5.66499	-5.52973	-5.39725	-5.27014	-5.14973	-5.03666	-4.93112	-4.83326	-4.74317	-4.66018	-4.58289	-4.50956	-4.43869	-4.36902	-4.2996	-4.22969	-4.1587	-4.08632	-4.01238	-3.9368	-3.85964	-3.78111	-3.7015	-3.6211	-3.54018	-3.45896	-3.37764
																		-6.22344	-6.13221	-6.02667	-5.90852	-5.78081	-5.64795	-5.514	-5.38286	-5.25705	-5.13786	-5.02588	-4.9213	-4.82426	-4.7349	-4.65242	-4.57539	-4.50214	-4.4312	-4.36134	-4.29165	-4.22141	-4.15007	-4.07732	-4.00302	-3.92711	-3.84965	-3.77086	-3.69103	-3.61046	-3.5294	-3.44804	-3.36658
																		-6.20191	-6.11153	-6.00699	-5.88999	-5.76358	-5.63211	-5.49956	-5.36979	-5.24524	-5.12721	-5.01626	-4.91258	-4.8163	-4.72759	-4.64555	-4.56872	-4.49549	-4.42446	-4.35441	-4.28445	-4.21391	-4.14224	-4.06918	-3.99458	-3.91838	-3.84068	-3.76168	-3.68168	-3.60095	-3.51977	-3.43829	-3.35671
																		-6.18024	-6.09098	-5.98775	-5.87224	-5.7474	-5.6175	-5.48648	-5.35811	-5.23481	-5.11786	-5.00791	-4.90508	-4.80952	-4.72134	-4.63964	-4.56293	-4.48967	-4.4185	-4.34825	-4.27804	-4.20722	-4.13527	-4.06194	-3.98708	-3.91065	-3.83274	-3.75358	-3.67343	-3.5926	-3.5113	-3.42972	-3.34801
																		-6.15846	-6.07059	-5.969	-5.85527	-5.73227	-5.60417	-5.47481	-5.34791	-5.22588	-5.11	-5.00097	-4.89894	-4.804	-4.71622	-4.63475	-4.55808	-4.48474	-4.41339	-4.34292	-4.27246	-4.20138	-4.12919	-4.05563	-3.98055	-3.90393	-3.82587	-3.74657	-3.66631	-3.58538	-3.50399	-3.42231	-3.34047
																		-6.13664	-6.05044	-5.9508	-5.83915	-5.71827	-5.59219	-5.46464	-5.33929	-5.21853	-5.10368	-4.9955	-4.8942	-4.79981	-4.71231	-4.63095	-4.55423	-4.48075	-4.40919	-4.33848	-4.26776	-4.19643	-4.12402	-4.05027	-3.97501	-3.89824	-3.82005	-3.74065	-3.66031	-3.5793	-3.49783	-3.41603	-3.33406
																			-6.03072	-5.9333	-5.82399	-5.7055	-5.58166	-5.45608	-5.33235	-5.21287	-5.09899	-4.99157	-4.89089	-4.79695	-4.70965	-4.62829	-4.55144	-4.47776	-4.40595	-4.33498	-4.26401	-4.19243	-4.11982	-4.04588	-3.97047	-3.89358	-3.8153	-3.73582	-3.65542	-3.57434	-3.49279	-3.41089	-3.32879
																			-6.01181	-5.91674	-5.80995	-5.69408	-5.57271	-5.44926	-5.3272	-5.20898	-5.09602	-4.98926	-4.8891	-4.79551	-4.70829	-4.62684	-4.54978	-4.47582	-4.40375	-4.3325	-4.26126	-4.18945	-4.11662	-4.04251	-3.96696	-3.88997	-3.81161	-3.73208	-3.65163	-3.5705	-3.48887	-3.40687	-3.32464
																			-5.99394	-5.90134	-5.79718	-5.68418	-5.56549	-5.44431	-5.32394	-5.20693	-5.09483	-4.98863	-4.88883	-4.79547	-4.70828	-4.62667	-4.54932	-4.47505	-4.40265	-4.3311	-4.25957	-4.18751	-4.11447	-4.04019	-3.96451	-3.88742	-3.80899	-3.72942	-3.64894	-3.56777	-3.48607	-3.40396	-3.32162
																			-5.97728	-5.88733	-5.78603	-5.676	-5.56011	-5.44131	-5.32261	-5.20676	-5.09543	-4.98971	-4.89018	-4.79694	-4.7097	-4.62785	-4.55014	-4.47548	-4.40269	-4.33079	-4.25896	-4.18663	-4.11338	-4.03892	-3.96311	-3.88593	-3.80744	-3.72784	-3.64734	-3.56614	-3.48436	-3.40216	-3.31971
																			-5.96186	-5.87476	-5.77651	-5.66955	-5.55649	-5.44009	-5.32312	-5.20843	-5.09783	-4.99253	-4.89316	-4.79992	-4.71257	-4.63039	-4.55226	-4.47713	-4.4039	-4.33162	-4.25945	-4.18684	-4.11335	-4.0387	-3.96275	-3.88547	-3.80694	-3.72731	-3.6468	-3.56556	-3.48373	-3.40145	-3.31892
																			-5.94768	-5.86361	-5.76859	-5.66478	-5.55461	-5.44063	-5.32547	-5.21191	-5.10202	-4.99706	-4.89778	-4.80444	-4.71686	-4.63428	-4.55565	-4.48	-4.40629	-4.33356	-4.26103	-4.18811	-4.11437	-4.03952	-3.96342	-3.88605	-3.80746	-3.72781	-3.64729	-3.56604	-3.48417	-3.40184	-3.31925
																				-5.85389	-5.76222	-5.66166	-5.55442	-5.44292	-5.32966	-5.21722	-5.10797	-5.00328	-4.904	-4.81047	-4.72256	-4.63948	-4.56029	-4.48407	-4.40982	-4.33661	-4.26367	-4.19042	-4.11641	-4.04135	-3.9651	-3.88763	-3.80899	-3.72934	-3.64882	-3.56756	-3.48568	-3.40334	-3.32073
																				-5.84575	-5.75743	-5.66012	-5.55583	-5.44682	-5.33546	-5.22422	-5.11562	-5.01113	-4.91175	-4.81792	-4.72958	-4.64595	-4.56613	-4.48927	-4.41445	-4.34073	-4.26735	-4.19374	-4.11944	-4.04416	-3.96775	-3.89018	-3.81152	-3.73188	-3.65138	-3.57015	-3.48829	-3.40597	-3.32337
																				-5.83915	-5.75416	-5.66009	-5.55875	-5.45224	-5.3428	-5.23283	-5.12488	-5.02055	-4.92096	-4.82673	-4.73784	-4.65357	-4.57307	-4.49556	-4.42013	-4.34586	-4.27203	-4.19803	-4.12343	-4.04792	-3.97136	-3.8937	-3.81503	-3.73543	-3.65498	-3.5738	-3.49199	-3.40973	-3.32718
																				-5.83396	-5.75228	-5.66147	-5.5631	-5.45912	-5.35166	-5.24302	-5.1357	-5.03146	-4.93159	-4.83683	-4.74728	-4.6623	-4.58109	-4.50287	-4.4268	-4.35196	-4.27765	-4.20325	-4.12834	-4.05261	-3.97591	-3.89818	-3.81952	-3.73997	-3.6596	-3.57852	-3.4968	-3.41463	-3.33218
																				-5.83003	-5.75167	-5.66415	-5.5688	-5.46739	-5.36196	-5.25473	-5.14799	-5.0438	-4.94358	-4.84821	-4.75789	-4.67213	-4.59015	-4.51118	-4.43442	-4.359	-4.28418	-4.20938	-4.13416	-4.05821	-3.98137	-3.90361	-3.82497	-3.74551	-3.66526	-3.5843	-3.50273	-3.42069	-3.33839
																					-5.7523	-5.66809	-5.57576	-5.47693	-5.37353	-5.26768	-5.16161	-5.05749	-4.95689	-4.86084	-4.76969	-4.68305	-4.60023	-4.52047	-4.443	-4.36696	-4.29163	-4.21642	-4.14087	-4.0647	-3.98775	-3.90998	-3.8314	-3.75205	-3.67195	-3.59116	-3.50976	-3.42791	-3.34579
																					-5.75429	-5.67331	-5.58395	-5.48766	-5.38629	-5.28184	-5.17648	-5.07247	-4.97148	-4.8747	-4.78265	-4.69506	-4.61135	-4.53077	-4.45255	-4.37585	-4.29999	-4.22435	-4.14847	-4.07209	-3.99505	-3.91729	-3.8388	-3.75958	-3.67967	-3.5991	-3.51792	-3.43629	-3.35438
																					-5.7576	-5.67974	-5.59328	-5.49952	-5.40017	-5.29718	-5.19264	-5.0887	-4.98729	-4.88975	-4.79677	-4.70819	-4.62353	-4.54209	-4.46307	-4.3857	-4.30928	-4.2332	-4.157	-4.08041	-4.00328	-3.92555	-3.84717	-3.76812	-3.68843	-3.6081	-3.52718	-3.4458	-3.36415
																					-5.76209	-5.68726	-5.60366	-5.51239	-5.41506	-5.31353	-5.20984	-5.10605	-5.00424	-4.90595	-4.81199	-4.72239	-4.63673	-4.5544	-4.47458	-4.39651	-4.31952	-4.243	-4.16647	-4.08967	-4.01245	-3.93476	-3.85651	-3.77767	-3.69822	-3.61816	-3.53753	-3.45644	-3.37508
																					-5.76759	-5.69574	-5.61495	-5.52616	-5.43084	-5.33079	-5.22798	-5.12445	-5.02229	-4.92325	-4.82831	-4.73763	-4.65094	-4.56768	-4.48704	-4.40828	-4.33072	-4.25376	-4.17691	-4.0999	-4.02259	-3.94494	-3.86685	-3.78822	-3.70904	-3.62928	-3.54895	-3.46819	-3.38713
																					-5.77409	-5.70509	-5.62704	-5.54069	-5.44739	-5.34885	-5.24699	-5.14381	-5.04137	-4.94159	-4.84566	-4.75389	-4.66613	-4.5819	-4.50045	-4.42101	-4.3429	-4.26551	-4.18834	-4.11113	-4.03374	-3.95613	-3.87819	-3.79979	-3.72089	-3.64144	-3.56144	-3.48101	-3.40028
																					-5.7814	-5.71515	-5.63979	-5.55588	-5.4646	-5.3676	-5.26673	-5.16397	-5.06135	-4.96089	-4.86398	-4.77113	-4.6823	-4.5971	-4.51483	-4.43472	-4.35606	-4.27825	-4.20079	-4.12339	-4.04593	-3.96836	-3.89056	-3.81239	-3.73377	-3.65463	-3.57497	-3.49488	-3.41449
																						-5.72579	-5.6531	-5.57161	-5.48237	-5.38693	-5.2871	-5.18483	-5.08214	-4.98108	-4.88323	-4.78935	-4.69949	-4.61332	-4.53023	-4.44944	-4.37023	-4.29201	-4.21427	-4.13669	-4.05916	-3.98163	-3.90397	-3.82602	-3.74768	-3.66885	-3.58953	-3.50977	-3.42973
																						-5.7371	-5.66694	-5.58782	-5.50062	-5.40677	-5.30803	-5.20635	-5.10371	-5.00214	-4.90344	-4.80857	-4.71769	-4.63057	-4.54666	-4.46518	-4.38544	-4.30681	-4.22877	-4.15102	-4.07344	-3.99595	-3.91842	-3.8407	-3.76262	-3.68409	-3.60508	-3.52566	-3.44596
																						-5.74901	-5.68124	-5.60444	-5.51926	-5.42703	-5.32946	-5.22843	-5.12594	-5.02403	-4.9246	-4.8288	-4.73693	-4.64886	-4.56412	-4.48196	-4.40169	-4.32263	-4.24431	-4.1664	-4.08875	-4.01131	-3.93391	-3.85638	-3.77856	-3.70031	-3.6216	-3.54251	-3.46315
																						-5.76143	-5.69598	-5.62141	-5.53823	-5.44767	-5.35133	-5.25108	-5.14887	-5.04676	-4.9467	-4.85004	-4.75723	-4.66821	-4.58263	-4.49978	-4.41896	-4.3395	-4.26089	-4.18281	-4.1051	-4.02768	-3.95039	-3.87306	-3.79548	-3.71749	-3.63908	-3.5603	-3.48127
																						-5.77418	-5.711	-5.63859	-5.55743	-5.46858	-5.37359	-5.27424	-5.17247	-5.07028	-4.96971	-4.87227	-4.77854	-4.68859	-4.60214	-4.5186	-4.43725	-4.35739	-4.27851	-4.20026	-4.12248	-4.04506	-3.96787	-3.8907	-3.81335	-3.73562	-3.6575	-3.57903	-3.50033
																						-5.78707	-5.72612	-5.65583	-5.57673	-5.4897	-5.39617	-5.29786	-5.19666	-5.09456	-4.9936	-4.89544	-4.80084	-4.70996	-4.62267	-4.53844	-4.45656	-4.3763	-4.29714	-4.21872	-4.14086	-4.06345	-3.98633	-3.90931	-3.83216	-3.75469	-3.67685	-3.59868	-3.52031
																						-5.79993	-5.74121	-5.6731	-5.59608	-5.51096	-5.41902	-5.3219	-5.22141	-5.11953	-5.01831	-4.91954	-4.82414	-4.73238	-4.64425	-4.55933	-4.4769	-4.39624	-4.31681	-4.23822	-4.16028	-4.08285	-4.00579	-3.92888	-3.85192	-3.77469	-3.69713	-3.61927	-3.54122
																						-5.81257	-5.75614	-5.69029	-5.6154	-5.53231	-5.4421	-5.34632	-5.24672	-5.14522	-5.04388	-4.9446	-4.84847	-4.75587	-4.66691	-4.58125	-4.49827	-4.41723	-4.33752	-4.25876	-4.18074	-4.10329	-4.02625	-3.94944	-3.87264	-3.79563	-3.71834	-3.64079	-3.56308
																							-5.77083	-5.70734	-5.63471	-5.55372	-5.46538	-5.37112	-5.27261	-5.1717	-5.07039	-4.97072	-4.87391	-4.78048	-4.69068	-4.60426	-4.52071	-4.43926	-4.35928	-4.28036	-4.20225	-4.12477	-4.04775	-3.971	-3.89433	-3.81753	-3.74051	-3.66328	-3.58591
																							-5.78528	-5.72421	-5.65391	-5.57513	-5.48881	-5.39625	-5.29903	-5.19894	-5.09788	-4.99792	-4.90049	-4.80627	-4.71561	-4.62841	-4.54423	-4.46236	-4.3821	-4.30301	-4.22481	-4.1473	-4.07028	-3.99357	-3.91702	-3.84041	-3.76365	-3.68674	-3.60973
																							-5.7994	-5.74078	-5.67291	-5.59643	-5.5123	-5.42164	-5.32594	-5.22689	-5.12633	-5.02617	-4.92819	-4.83325	-4.74175	-4.65374	-4.56889	-4.48655	-4.40599	-4.32671	-4.24841	-4.17086	-4.09383	-4.01716	-3.94071	-3.86428	-3.78778	-3.7112	-3.63456
																							-5.81302	-5.75695	-5.69165	-5.61762	-5.5358	-5.44723	-5.35326	-5.25545	-5.15555	-5.05542	-4.95701	-4.8614	-4.76909	-4.68026	-4.59469	-4.51182	-4.43091	-4.35142	-4.273	-4.1954	-4.11839	-4.04177	-3.96541	-3.88916	-3.81292	-3.73667	-3.66042
																								-5.77262	-5.71002	-5.63861	-5.55923	-5.47294	-5.38089	-5.28455	-5.18556	-5.08571	-4.98697	-4.89074	-4.79765	-4.70796	-4.62161	-4.53813	-4.45683	-4.37711	-4.29855	-4.2209	-4.14391	-4.06736	-3.99112	-3.91505	-3.83908	-3.76316	-3.68731
																								-5.78778	-5.72799	-5.65934	-5.58257	-5.49868	-5.40876	-5.3141	-5.21627	-5.11697	-5.01804	-4.92124	-4.82737	-4.73682	-4.64962	-4.56545	-4.48369	-4.40369	-4.32499	-4.24729	-4.17035	-4.0939	-4.01781	-3.94195	-3.86625	-3.79069	-3.71524
																								-5.8023	-5.74542	-5.67968	-5.60568	-5.52434	-5.43672	-5.34397	-5.24751	-5.14896	-5.05009	-4.95283	-4.85824	-4.76681	-4.67873	-4.59379	-4.51149	-4.43116	-4.35229	-4.27455	-4.19768	-4.12137	-4.04546	-3.96984	-3.89444	-3.81923	-3.74419
																									-5.76219	-5.69952	-5.62845	-5.54982	-5.46466	-5.374	-5.27914	-5.18159	-5.08305	-4.98549	-4.89022	-4.79792	-4.70891	-4.62315	-4.54024	-4.4595	-4.38043	-4.30265	-4.22585	-4.14972	-4.07404	-3.99869	-3.92362	-3.84879	-3.77417
																									-5.77819	-5.71869	-5.65071	-5.57496	-5.49238	-5.40402	-5.311	-5.21472	-5.11682	-5.01908	-4.9232	-4.83006	-4.74012	-4.65349	-4.56988	-4.4887	-4.4094	-4.33155	-4.25483	-4.17891	-4.10351	-4.02849	-3.95378	-3.87934	-3.80514
																									-5.79325	-5.73698	-5.67225	-5.59956	-5.51976	-5.43384	-5.34286	-5.24809	-5.15104	-5.05342	-4.95708	-4.86318	-4.77232	-4.68477	-4.6004	-4.51874	-4.43918	-4.36125	-4.28462	-4.20891	-4.13383	-4.05918	-3.98487	-3.91087	-3.83711
																										-5.7542	-5.69287	-5.62342	-5.54658	-5.46327	-5.37454	-5.28152	-5.1856	-5.08838	-4.99181	-4.89725	-4.80552	-4.71705	-4.63188	-4.54967	-4.4698	-4.39177	-4.31521	-4.23973	-4.16499	-4.09073	-4.01686	-3.94332	-3.87002
																										-5.77022	-5.71237	-5.64636	-5.57269	-5.4922	-5.40589	-5.31488	-5.22039	-5.12393	-5.0273	-4.9322	-4.83969	-4.75034	-4.66435	-4.58151	-4.50129	-4.42313	-4.34662	-4.27136	-4.19694	-4.1231	-4.04969	-3.97662	-3.9038
																											-5.73062	-5.6682	-5.59793	-5.52049	-5.43684	-5.34803	-5.25522	-5.1598	-5.06343	-4.96802	-4.8749	-4.78474	-4.69792	-4.61439	-4.53376	-4.45542	-4.37891	-4.30381	-4.22969	-4.15625	-4.0833	-4.01071	-3.93839
																											-5.74753	-5.68879	-5.6221	-5.54797	-5.46721	-5.38083	-5.28997	-5.1959	-5.10018	-5.00477	-4.9112	-4.82032	-4.73267	-4.64841	-4.56728	-4.48869	-4.41211	-4.3371	-4.26324	-4.19016	-4.11764	-4.04553	-3.9737
																												-5.70798	-5.64506	-5.57447	-5.49687	-5.4132	-5.32456	-5.23221	-5.13755	-5.04243	-4.94858	-4.8571	-4.76869	-4.68366	-4.60193	-4.523	-4.44627	-4.37128	-4.2976	-4.22482	-4.1527	-4.08104	-4.00969
																												-5.7257	-5.66664	-5.5998	-5.52565	-5.445	-5.3589	-5.26856	-5.17532	-5.08083	-4.98695	-4.89507	-4.80601	-4.72024	-4.63783	-4.55844	-4.48149	-4.40643	-4.33282	-4.26026	-4.18847	-4.11721	-4.04633
																													-5.68665	-5.62376	-5.55334	-5.47602	-5.39278	-5.30476	-5.21327	-5.11983	-5.02631	-4.93423	-4.84464	-4.75818	-4.67507	-4.59512	-4.51782	-4.44258	-4.36896	-4.29654	-4.22499	-4.15407	-4.08359
																													-5.705	-5.64615	-5.57968	-5.50602	-5.42599	-5.34066	-5.25127	-5.1593	-5.06648	-4.97448	-4.88456	-4.79752	-4.71371	-4.63312	-4.55535	-4.47984	-4.40609	-4.33369	-4.26229	-4.19162	-4.12148
																														-5.66673	-5.60441	-5.53472	-5.45829	-5.37605	-5.2892	-5.19911	-5.10735	-5.01577	-4.92575	-4.83826	-4.75381	-4.67255	-4.59421	-4.5183	-4.44429	-4.37179	-4.30043	-4.22991	-4.16004
																														-5.68537	-5.6273	-5.56183	-5.48936	-5.41065	-5.32675	-5.23896	-5.14877	-5.05801	-4.96815	-4.88036	-4.79534	-4.71339	-4.63441	-4.55799	-4.48362	-4.41091	-4.33948	-4.26902	-4.19932
																															-5.64807	-5.58705	-5.51887	-5.4441	-5.36363	-5.27862	-5.1905	-5.10099	-5.01165	-4.92378	-4.8383	-4.75568	-4.67601	-4.59899	-4.52415	-4.4511	-4.37949	-4.30901	-4.23939
																																-5.61011	-5.54649	-5.47603	-5.39944	-5.31773	-5.23221	-5.14441	-5.05601	-4.96836	-4.88258	-4.79938	-4.71902	-4.64133	-4.56593	-4.49245	-4.42055	-4.34993	-4.28032
																																-5.63085	-5.57188	-5.50603	-5.43373	-5.3558	-5.27337	-5.18783	-5.10084	-5.01382	-4.92803	-4.84441	-4.76339	-4.68502	-4.609	-4.53499	-4.4627	-4.39185	-4.32216
																																	-5.59471	-5.53368	-5.46601	-5.3923	-5.31347	-5.23078	-5.14572	-5.05977	-4.97439	-4.89062	-4.8091	-4.73008	-4.65339	-4.5788	-4.50604	-4.43487	-4.36502
																																		-5.55863	-5.49583	-5.4267	-5.35195	-5.27263	-5.19008	-5.10583	-5.02134	-4.93779	-4.85601	-4.77644	-4.6991	-4.6239	-4.5506	-4.47904	-4.40896
																																		-5.58063	-5.52277	-5.4585	-5.38827	-5.31288	-5.23347	-5.1515	-5.06841	-4.98557	-4.9039	-4.824	-4.74613	-4.67032	-4.59649	-4.52448	-4.45408
																																			-5.54646	-5.48724	-5.42188	-5.3509	-5.27522	-5.19614	-5.11519	-5.03361	-4.95251	-4.87263	-4.79442	-4.7181	-4.64374	-4.57125	-4.50047
																																				-5.51258	-5.45234	-5.38618	-5.31477	-5.23923	-5.16103	-5.08136	-5.0014	-4.92199	-4.84377	-4.76715	-4.69233	-4.61938	-4.5482
																																					-5.47932	-5.41824	-5.35155	-5.28013	-5.20526	-5.12825	-5.05006	-4.97165	-4.89389	-4.8173	-4.74222	-4.66887	-4.59729
																																					-5.50265	-5.44669	-5.38502	-5.3182	-5.24728	-5.17349	-5.09777	-5.02111	-4.94439	-4.86829	-4.79329	-4.71972	-4.64779
																																						-5.47123	-5.41475	-5.35294	-5.2865	-5.2165	-5.14396	-5.06974	-4.99477	-4.91976	-4.84528	-4.77182	-4.69972
																																							-5.44048	-5.38388	-5.32239	-5.25678	-5.188	-5.11696	-5.04443	-4.97117	-4.8978	-4.8249	-4.75295
																																								-5.41085	-5.35457	-5.29383	-5.22943	-5.16222	-5.09284	-5.02203	-4.95041	-4.87862	-4.80723
																																									-5.38283	-5.32729	-5.26779	-5.20494	-5.13938	-5.07169	-5.00251	-4.93247	-4.86216
																																										-5.35701	-5.30271	-5.2447	-5.18345	-5.11951	-5.05343	-4.98581	-4.91722
																																											-5.33402	-5.28113	-5.22464	-5.16497	-5.10255	-5.03795	-4.97172
																																											-5.36172	-5.31395	-5.26247	-5.20745	-5.14924	-5.08824	-5.02495
																																												-5.34308	-5.29664	-5.24652	-5.19288	-5.13602	-5.07628
																																												-5.36862	-5.32703	-5.28187	-5.23306	-5.18074	-5.12511
																																													-5.35373	-5.31336	-5.26946	-5.22191	-5.17078
																																														-5.34111	-5.30194	-5.25921	-5.21275
																																															-5.33063	-5.29256	-5.25081
																																																-5.32205	-5.28487
																																																-5.34788	-5.31504
																																																	-5.34147

[truncated: 173 more columns]

## Sheet: OD_std

																																																0.0377603	0.0517327
																																															0.0396125	0.0541779	0.0691338
																																													0.0261295	0.0410402	0.0564076	0.0720514	0.0878378
																																												0.0259398	0.0416685	0.0579963	0.0746412	0.09124	0.107587
																																											0.0247556	0.0412075	0.058462	0.0761969	0.0939483	0.111347	0.128066
																																										0.0225848	0.0395365	0.0575591	0.0763138	0.095291	0.114037	0.132089	0.149036
																																									0.0196268	0.0367876	0.0552477	0.0747932	0.0948634	0.11497	0.134593	0.153199	0.170192
																																								0.0161541	0.0332978	0.0518584	0.0717249	0.0925786	0.113806	0.134887	0.155268	0.174269	0.190986
																																							0.0123805	0.0293757	0.0478422	0.0677262	0.0888241	0.110701	0.132828	0.154676	0.175565	0.194589	0.210652
																																						0.00844546	0.0252062	0.043466	0.0631857	0.0842072	0.106198	0.128816	0.151578	0.173887	0.194854	0.213227	0.227822
																																					0.00445508	0.0209207	0.0388906	0.0583596	0.0791575	0.100976	0.123574	0.14663	0.169669	0.191951	0.212284	0.229111	0.241802
																																				0.000482106	0.0166361	0.0342624	0.0533863	0.0739138	0.09546	0.117795	0.140703	0.163871	0.18672	0.20825	0.227065	0.241896	0.252508
																																			-0.0034619	0.0124105	0.0297152	0.0484773	0.0686127	0.0898993	0.111927	0.134496	0.157424	0.180348	0.202539	0.222639	0.239222	0.251726	0.260171
																																		-0.00742256	0.00821061	0.0252512	0.0437317	0.0635843	0.08456	0.106279	0.128487	0.151004	0.173607	0.195826	0.216753	0.234673	0.248766	0.258865	0.265134
																																		0.00395738	0.0207798	0.0390354	0.0586756	0.0795083	0.101032	0.12296	0.145098	0.167267	0.189148	0.210089	0.228964	0.244369	0.255914	0.263627	0.267791
																																	-0.000414207	0.016204	0.03428	0.0537669	0.0744707	0.0960329	0.117905	0.139851	0.161695	0.183211	0.20396	0.223083	0.239325	0.252006	0.260979	0.266399	0.268591
																																-0.00493752	0.0114467	0.0293334	0.048715	0.0694275	0.0910731	0.113096	0.135107	0.156867	0.178156	0.198643	0.217732	0.234412	0.247831	0.25777	0.264263	0.267519	0.267922
																															-0.00962018	0.00648965	0.024122	0.0433237	0.0640076	0.0858581	0.108178	0.130494	0.152469	0.173826	0.194245	0.213257	0.2301	0.24398	0.25457	0.26186	0.266013	0.267299	0.266148
																															0.00135742	0.0186824	0.0376063	0.0581161	0.0799962	0.102724	0.125531	0.147985	0.169733	0.190401	0.209515	0.226444	0.240681	0.251748	0.259628	0.264464	0.266492	0.266041	0.263583
																														-0.00391865	0.0130747	0.0316611	0.0518869	0.0736462	0.0965699	0.119857	0.142903	0.165276	0.18651	0.206063	0.22326	0.237814	0.249336	0.257718	0.263116	0.26575	0.265912	0.263993	0.260488
																													-0.00935095	0.00731834	0.0255534	0.045432	0.0669171	0.0897623	0.113393	0.136968	0.159977	0.181958	0.202231	0.219996	0.234981	0.247057	0.256011	0.261955	0.265149	0.265876	0.264475	0.261382	0.257087
																												-0.0150148	0.00135929	0.0192667	0.0388064	0.0599832	0.0826353	0.106355	0.130285	0.153774	0.176363	0.197506	0.216164	0.231885	0.244633	0.25427	0.260854	0.264632	0.265919	0.265048	0.262396	0.258416	0.253572
																												-0.00490136	0.0127015	0.0319284	0.0528201	0.075255	0.0988773	0.123078	0.146963	0.169981	0.19164	0.211282	0.227985	0.241615	0.252163	0.259552	0.264036	0.26595	0.265639	0.263479	0.259878	0.255276	0.250086
																											-0.0115221	0.00575907	0.0246637	0.0452746	0.0675343	0.0911472	0.115495	0.139735	0.163194	0.185367	0.205644	0.223245	0.237831	0.249378	0.257771	0.263137	0.265813	0.266156	0.264548	0.261395	0.257114	0.252115	0.246746
																										-0.0185191	-0.0016004	0.0169307	0.0371988	0.0592175	0.0827868	0.10739	0.132028	0.155977	0.17868	0.199607	0.217951	0.233374	0.245818	0.255313	0.26172	0.265303	0.266436	0.265492	0.262874	0.259003	0.254275	0.249059	0.243641
																										-0.00937166	0.00872859	0.0285667	0.0502304	0.0736182	0.0983212	0.123522	0.148116	0.171462	0.193064	0.212271	0.228539	0.241836	0.252224	0.259721	0.264329	0.266364	0.266193	0.264212	0.260839	0.256477	0.251493	0.246198	0.240823
																									-0.0174933	0.000117015	0.0194343	0.0406117	0.0636643	0.0883366	0.113971	0.139342	0.163528	0.185927	0.206057	0.223297	0.237519	0.248817	0.257297	0.262914	0.265895	0.266578	0.265324	0.262532	0.258621	0.253954	0.248859	0.243579	0.238303
																									-0.00880614	0.00991798	0.0304778	0.0529922	0.0773679	0.103141	0.129323	0.154572	0.178063	0.199232	0.217531	0.23279	0.245065	0.25451	0.261149	0.26509	0.266656	0.266187	0.264051	0.260647	0.256373	0.251548	0.246431	0.241224	0.236085
																								-0.0179304	0.000160333	0.0200146	0.0418194	0.0656268	0.091209	0.117882	0.144196	0.168994	0.191465	0.211045	0.227494	0.240851	0.251305	0.259019	0.263964	0.266431	0.266785	0.265362	0.262539	0.2587	0.254202	0.249311	0.244228	0.239131	0.234144
																								-0.00972799	0.00939292	0.0303918	0.0534195	0.078419	0.104976	0.13216	0.15832	0.182391	0.203516	0.221402	0.236053	0.247646	0.256414	0.262474	0.265928	0.267131	0.266465	0.264267	0.260922	0.256791	0.252165	0.24726	0.242246	0.237272	0.232441
																							-0.0196774	-0.00127749	0.0188909	0.0410422	0.0652581	0.0913345	0.118624	0.145902	0.171543	0.19456	0.214171	0.23037	0.243338	0.253332	0.260571	0.265103	0.267239	0.267367	0.265844	0.263028	0.259294	0.25497	0.250263	0.245373	0.240455	0.235623	0.230946
																							-0.0119518	0.00740855	0.0286453	0.0519468	0.0772997	0.104327	0.132123	0.159058	0.183805	0.205449	0.223472	0.238054	0.249479	0.258032	0.263836	0.267033	0.268032	0.26725	0.265026	0.261721	0.257692	0.253219	0.248474	0.243636	0.23884	0.234163	0.229614
																						-0.022619	-0.00401415	0.0163235	0.0386374	0.0630598	0.0894501	0.117209	0.145092	0.171405	0.194998	0.215074	0.231509	0.244585	0.254626	0.261872	0.266358	0.268396	0.268424	0.266875	0.26408	0.260378	0.256108	0.251525	0.246781	0.24203	0.237379	0.232856	0.228401
																						-0.0153905	0.00411803	0.0254545	0.0488395	0.0743205	0.101609	0.129878	0.157403	0.182778	0.204993	0.223477	0.238392	0.250089	0.258888	0.2649	0.26823	0.269278	0.26849	0.266291	0.263004	0.258979	0.254531	0.249883	0.245178	0.240539	0.236031	0.231629	0.227224
																					-0.0267624	-0.00799623	0.0124392	0.0347919	0.0592232	0.0856515	0.113588	0.141959	0.16888	0.193137	0.213849	0.230773	0.244253	0.254682	0.262354	0.267222	0.269547	0.269758	0.268265	0.265498	0.261805	0.257531	0.252968	0.248301	0.243663	0.23914	0.234753	0.230427	0.226027
																					-0.020093	-0.00045797	0.0209397	0.0443283	0.0697809	0.0970485	0.125393	0.153453	0.179459	0.202408	0.221613	0.237064	0.249224	0.258495	0.265095	0.268931	0.270378	0.269842	0.267746	0.264505	0.260493	0.256045	0.251422	0.24678	0.242226	0.23781	0.233502	0.229203	0.224778
																					-0.0133135	0.00721378	0.0296033	0.0540409	0.0804864	0.108497	0.13706	0.164397	0.1892	0.210696	0.228405	0.24248	0.253443	0.261665	0.267219	0.270117	0.270759	0.269554	0.266943	0.263326	0.259085	0.254534	0.249905	0.245315	0.240843	0.236501	0.232241	0.227936	0.223461
																				-0.0261441	-0.00643653	0.0149976	0.0383929	0.0638685	0.0912408	0.11982	0.148226	0.174647	0.198124	0.218108	0.234357	0.247155	0.257025	0.264284	0.268861	0.270891	0.270777	0.268967	0.265914	0.262005	0.257605	0.253008	0.248401	0.243873	0.23947	0.23518	0.230937	0.226606	0.222063
																				-0.0200268	0.00050027	0.0228551	0.0472512	0.073722	0.101926	0.130926	0.158817	0.184144	0.206252	0.224731	0.239588	0.251222	0.260098	0.266418	0.270082	0.271294	0.270494	0.268147	0.264722	0.260587	0.256084	0.251477	0.246902	0.242432	0.238089	0.233838	0.229587	0.22521	0.220586
																				-0.0138709	0.0074781	0.0307505	0.0561148	0.0834849	0.112311	0.141373	0.168586	0.192779	0.213536	0.230625	0.244226	0.254801	0.262759	0.268172	0.270939	0.271378	0.269957	0.267148	0.26342	0.25912	0.254556	0.249949	0.245414	0.240992	0.236691	0.23246	0.228185	0.223747	0.219024
																				-0.00767462	0.0144867	0.0386594	0.0649487	0.0931286	0.122404	0.151209	0.177556	0.200595	0.220057	0.235883	0.248366	0.257985	0.265094	0.269567	0.271475	0.271202	0.269226	0.266027	0.262058	0.257639	0.253034	0.248432	0.243936	0.239558	0.23529	0.231059	0.226746	0.222234	0.217397
																			-0.0225175	-0.00144415	0.0215132	0.0465563	0.0737138	0.102622	0.132261	0.160534	0.185873	0.207716	0.225933	0.240604	0.252086	0.260832	0.267041	0.270611	0.271729	0.270818	0.268357	0.264836	0.260674	0.256158	0.251526	0.246939	0.24248	0.238144	0.233904	0.229653	0.225287	0.220688	0.215727
																			-0.0169766	0.00480081	0.0285431	0.054414	0.0823391	0.111785	0.141507	0.169188	0.193527	0.21421	0.231252	0.24486	0.255423	0.263344	0.268643	0.271355	0.271745	0.270259	0.267383	0.263598	0.259274	0.254681	0.25004	0.24548	0.241057	0.236757	0.23253	0.228251	0.223818	0.219114	0.214018
																			-0.0114149	0.011065	0.0355838	0.0622469	0.090853	0.12067	0.150235	0.177216	0.200561	0.220137	0.236077	0.248709	0.258427	0.265512	0.269934	0.271839	0.271562	0.269554	0.266323	0.262321	0.257868	0.253225	0.248584	0.244058	0.239678	0.235412	0.231185	0.226868	0.222359	0.217532	0.212292
																			-0.00582038	0.0173587	0.0426489	0.0700866	0.0993328	0.12943	0.158615	0.184727	0.207048	0.225538	0.240447	0.25218	0.261143	0.26738	0.270949	0.272087	0.271196	0.26873	0.265189	0.261006	0.256458	0.251791	0.247169	0.242685	0.238352	0.234121	0.22988	0.225513	0.220913	0.215961	0.210576
																			-0.000192506	0.0236776	0.0497281	0.0779195	0.10778	0.138138	0.166713	0.191844	0.213074	0.230475	0.244391	0.255258	0.263412	0.26884	0.271634	0.272086	0.270655	0.267794	0.264002	0.259675	0.255065	0.250399	0.245812	0.241372	0.237081	0.232871	0.228613	0.224194	0.219495	0.214415	0.208889
																		-0.0169853	0.00544973	0.0299965	0.05678	0.0856592	0.115995	0.146393	0.174359	0.198515	0.218648	0.234975	0.247939	0.257993	0.265301	0.269916	0.272002	0.271849	0.269948	0.266763	0.262781	0.258351	0.25371	0.249059	0.244511	0.240119	0.235866	0.231665	0.227381	0.222904	0.218111	0.212902	0.207241
																		-0.0119459	0.0110668	0.0362811	0.0637741	0.0932852	0.123977	0.154232	0.181534	0.204707	0.223747	0.239026	0.251104	0.260412	0.266827	0.270631	0.272052	0.271377	0.269087	0.265649	0.261529	0.257043	0.252399	0.247772	0.243266	0.23892	0.234702	0.230497	0.226181	0.221645	0.216764	0.211421	0.20562
																		-0.00694611	0.0166252	0.042491	0.0706768	0.1008	0.131799	0.161737	0.188261	0.210404	0.228332	0.242557	0.253751	0.262283	0.267909	0.270979	0.271811	0.270694	0.268095	0.264475	0.260271	0.255764	0.251137	0.246539	0.242071	0.237756	0.233554	0.229339	0.22499	0.220395	0.215438	0.209957	0.204018
																		-0.00200493	0.022086	0.0485621	0.0773997	0.108111	0.139434	0.168871	0.194501	0.21557	0.232381	0.245566	0.255861	0.263607	0.268551	0.270989	0.271318	0.269841	0.267012	0.263275	0.25903	0.254529	0.249931	0.245364	0.240919	0.236617	0.232409	0.228168	0.223771	0.219111	0.21407	0.208476	0.202423
																		0.00285979	0.0274089	0.0544141	0.0837878	0.114922	0.146357	0.175329	0.200115	0.220149	0.235872	0.248063	0.257473	0.26445	0.268773	0.270687	0.270602	0.268848	0.265865	0.262076	0.257821	0.253344	0.248779	0.24424	0.239806	0.235498	0.231264	0.226979	0.222517	0.217783	0.212658	0.206974	0.200832
																		0.00763961	0.0325756	0.0600138	0.0897898	0.121173	0.152554	0.181063	0.205068	0.224145	0.238859	0.250099	0.258658	0.264903	0.268653	0.270119	0.269705	0.26775	0.264674	0.260874	0.256643	0.252209	0.247686	0.243165	0.238733	0.234404	0.23012	0.22577	0.221231	0.216419	0.211212	0.205456	0.199245
																		0.0123358	0.0375913	0.0653789	0.095449	0.126945	0.158141	0.186147	0.209399	0.227582	0.241361	0.251714	0.259478	0.265044	0.268256	0.26934	0.26867	0.266586	0.26347	0.259691	0.255506	0.251121	0.246643	0.242138	0.237699	0.233338	0.22899	0.224556	0.21993	0.215031	0.209743	0.203924	0.197665
																		0.0169488	0.0424662	0.0705433	0.100842	0.132365	0.163249	0.190674	0.213162	0.230488	0.243391	0.252931	0.259968	0.264925	0.267658	0.26842	0.267556	0.265394	0.262277	0.258543	0.254416	0.250085	0.245643	0.241154	0.236704	0.232306	0.227881	0.223353	0.218635	0.213645	0.208277	0.202398	0.196104
																		0.0214645	0.0471857	0.0755056	0.106004	0.137521	0.167949	0.194687	0.216378	0.232876	0.244967	0.253759	0.260136	0.264562	0.266879	0.267381	0.266386	0.26419	0.261105	0.257436	0.253381	0.249104	0.244694	0.240213	0.235743	0.231293	0.226788	0.222168	0.217359	0.212281	0.206838	0.200906	0.194581
																		0.025847	0.0516909	0.08018	0.110839	0.142364	0.17216	0.19812	0.219003	0.234711	0.246059	0.25418	0.259975	0.263937	0.26592	0.266214	0.265137	0.262953	0.259942	0.256362	0.252392	0.248179	0.243797	0.239314	0.234814	0.230305	0.225719	0.22101	0.216113	0.210954	0.205445	0.199467	0.193115
																		0.0300526	0.0558944	0.0843986	0.115028	0.146348	0.175566	0.200806	0.220939	0.235924	0.246614	0.254143	0.259431	0.262997	0.264725	0.264878	0.263775	0.261655	0.258763	0.255296	0.251429	0.247292	0.242943	0.238459	0.233922	0.22935	0.224689	0.219895	0.214914	0.20968	0.204116	0.198099	0.191725
																		0.0340624	0.0597554	0.0880909	0.118483	0.149423	0.178074	0.202659	0.22212	0.236467	0.246577	0.253589	0.258438	0.261679	0.263219	0.263312	0.262248	0.260246	0.257513	0.254201	0.250466	0.246423	0.242123	0.237646	0.233079	0.228448	0.223716	0.218844	0.213781	0.208477	0.20286	0.196814	0.19042
																		0.0378958	0.0632968	0.0912891	0.12126	0.151675	0.179721	0.203678	0.222525	0.236301	0.245897	0.252456	0.256921	0.259891	0.261334	0.261459	0.260504	0.258679	0.256156	0.253049	0.249486	0.245564	0.241333	0.23688	0.232294	0.227615	0.222818	0.217874	0.212736	0.207367	0.201701	0.195629	0.189218
																		0.0416034	0.0665887	0.0940867	0.123477	0.153236	0.180606	0.203917	0.222167	0.235411	0.244542	0.250705	0.254835	0.257596	0.259011	0.259249	0.258492	0.25692	0.254669	0.251818	0.24847	0.244703	0.240568	0.23616	0.231573	0.22686	0.222009	0.217	0.211799	0.206373	0.200661	0.194558	0.188119
																		0.0452475	0.0697194	0.0965994	0.125272	0.154244	0.180841	0.203449	0.221083	0.233804	0.242494	0.24829	0.252135	0.254742	0.256219	0.256665	0.256199	0.254958	0.253041	0.250497	0.247405	0.243825	0.239818	0.235484	0.230919	0.226192	0.221302	0.216242	0.210987	0.205511	0.199754	0.193616	0.187139
																		0.0488764	0.0727628	0.0989299	0.126771	0.154822	0.180523	0.202342	0.219318	0.231509	0.239772	0.245231	0.248834	0.251332	0.252973	0.253728	0.25364	0.252804	0.251275	0.249079	0.246276	0.242916	0.239072	0.234841	0.230326	0.225611	0.220705	0.215608	0.210311	0.204792	0.198985	0.192802	0.186283
																			0.0757388	0.101136	0.12806	0.15505	0.179713	0.200639	0.21691	0.228568	0.236429	0.241596	0.245035	0.24752	0.249382	0.250505	0.250855	0.250477	0.249386	0.247578	0.245093	0.241987	0.238331	0.234228	0.229789	0.22511	0.220212	0.215098	0.209773	0.204215	0.19836	0.192122	0.185557
																			0.0785693	0.103195	0.12917	0.154943	0.178411	0.19834	0.213875	0.225022	0.232534	0.237477	0.24082	0.243369	0.245514	0.24706	0.247894	0.248017	0.247404	0.246018	0.243878	0.241046	0.237598	0.233641	0.229298	0.224677	0.21981	0.214703	0.209371	0.203786	0.197881	0.191579	0.184961
																			0.0811293	0.104982	0.130021	0.154405	0.176543	0.195396	0.210212	0.220909	0.22815	0.232953	0.236279	0.23898	0.241451	0.243463	0.244819	0.245475	0.245363	0.244426	0.242648	0.2401	0.236869	0.23307	0.22884	0.224296	0.219478	0.214403	0.209088	0.203492	0.197528	0.191156	0.184483
																			0.0832437	0.106212	0.130159	0.153186	0.173997	0.191759	0.205935	0.216277	0.223348	0.228108	0.231505	0.234412	0.237246	0.239769	0.241681	0.242891	0.243288	0.242813	0.241409	0.239155	0.236145	0.232512	0.228403	0.223948	0.219193	0.214168	0.20889	0.203305	0.197268	0.190825	0.1841
																			0.0848187	0.106788	0.129537	0.151243	0.170799	0.187554	0.201122	0.211191	0.218188	0.223005	0.226555	0.229711	0.232938	0.236017	0.238516	0.240298	0.24122	0.241203	0.240176	0.238221	0.235432	0.231966	0.22798	0.223617	0.21893	0.213954	0.208704	0.203119	0.197038	0.190545	0.183783
																			0.0858295	0.106715	0.128208	0.148617	0.16698	0.182793	0.195788	0.205685	0.212712	0.21769	0.221496	0.224991	0.228659	0.232274	0.235354	0.237711	0.239166	0.239603	0.23895	0.237289	0.234724	0.231425	0.227565	0.223296	0.218675	0.213743	0.208511	0.202918	0.196811	0.190289	0.18351
																				0.106005	0.126225	0.145366	0.162588	0.177498	0.189926	0.199748	0.206927	0.212172	0.216329	0.220248	0.224403	0.228537	0.232189	0.235121	0.237113	0.238002	0.237719	0.236353	0.234012	0.230883	0.22715	0.222974	0.218419	0.213529	0.208312	0.202709	0.196587	0.190054	0.183273
																				0.10461	0.123608	0.141541	0.157689	0.171765	0.1837	0.193452	0.200848	0.206428	0.211017	0.215428	0.220103	0.22476	0.228992	0.232495	0.235021	0.236366	0.236461	0.235393	0.233282	0.230326	0.226726	0.222649	0.218163	0.213313	0.208105	0.202496	0.196371	0.189838	0.183065
																				0.102532	0.12038	0.137176	0.152314	0.165612	0.177088	0.18676	0.194399	0.200399	0.205501	0.210475	0.215713	0.220928	0.225738	0.229806	0.232858	0.234664	0.235147	0.234388	0.232517	0.229747	0.226291	0.22232	0.217904	0.213094	0.207895	0.202285	0.196164	0.189641	0.182888
																				0.0997946	0.11656	0.132283	0.146468	0.159023	0.170043	0.179613	0.187543	0.194048	0.199753	0.205357	0.211202	0.216999	0.222386	0.22702	0.230593	0.232859	0.233742	0.233309	0.231699	0.229131	0.225832	0.221975	0.217635	0.212866	0.207686	0.202083	0.195973	0.189469	0.182743
																				0.0964044	0.112146	0.126855	0.140146	0.151997	0.162562	0.171992	0.180279	0.187366	0.193751	0.200045	0.206535	0.212932	0.21889	0.224104	0.228204	0.230926	0.232214	0.232126	0.230803	0.228462	0.225338	0.221608	0.217354	0.212634	0.207483	0.201896	0.195804	0.189329	0.182636
																					0.107086	0.120858	0.13334	0.144566	0.15474	0.164087	0.172695	0.180378	0.187485	0.194511	0.201684	0.20871	0.215261	0.221056	0.225685	0.228869	0.230558	0.230834	0.22982	0.227731	0.224802	0.221217	0.217062	0.212404	0.207295	0.201735	0.19567	0.18923	0.182577
																					0.101262	0.114228	0.12603	0.136741	0.146603	0.155901	0.164793	0.173086	0.180956	0.188747	0.196637	0.20432	0.211493	0.217869	0.223033	0.226689	0.228789	0.229434	0.228747	0.226934	0.224224	0.220803	0.216765	0.212189	0.207137	0.201613	0.195584	0.189185	0.182577
																					0.0946352	0.106941	0.118218	0.128542	0.138178	0.147444	0.156559	0.165507	0.174171	0.182759	0.191398	0.199779	0.207586	0.214534	0.220241	0.224385	0.226919	0.227947	0.227597	0.226077	0.223608	0.220374	0.216472	0.211996	0.207016	0.201542	0.195559	0.189206	0.182645
																					0.0872374	0.0990331	0.109948	0.120027	0.129543	0.138849	0.148231	0.157765	0.167189	0.176568	0.185967	0.195069	0.203535	0.211072	0.217311	0.221957	0.224946	0.226382	0.226389	0.225173	0.222962	0.219935	0.216191	0.211835	0.206945	0.201533	0.195605	0.189305	0.182794
																					0.0791862	0.0906198	0.101317	0.11128	0.120777	0.130186	0.139843	0.149888	0.160034	0.170203	0.180369	0.190186	0.199303	0.207435	0.214216	0.219392	0.222873	0.224742	0.225134	0.224244	0.222305	0.219498	0.215933	0.211717	0.206933	0.201597	0.195733	0.189492	0.183032
																					0.0708576	0.0819297	0.092468	0.102403	0.111963	0.121518	0.131427	0.141876	0.152744	0.163702	0.174625	0.18515	0.194915	0.203648	0.211001	0.216719	0.220717	0.223045	0.223841	0.223298	0.221645	0.219075	0.215711	0.211654	0.206992	0.201749	0.195959	0.18978	0.183371
																					0.0623859	0.0730735	0.0834981	0.0934867	0.10319	0.112951	0.12314	0.133993	0.145476	0.157155	0.168799	0.180028	0.190459	0.199796	0.207737	0.213998	0.218503	0.221298	0.222515	0.222341	0.221	0.218685	0.21554	0.211664	0.20714	0.202006	0.196298	0.190183	0.183825
																						0.0641186	0.0744903	0.0846139	0.0945418	0.104572	0.115071	0.126315	0.138327	0.150662	0.16299	0.174933	0.186035	0.195978	0.204488	0.211273	0.216257	0.219514	0.221163	0.221383	0.22038	0.218345	0.215434	0.211758	0.207395	0.202381	0.196761	0.190712	0.184402
																						0.0553039	0.0655839	0.0758809	0.0860942	0.0964428	0.107275	0.118881	0.13133	0.144314	0.157314	0.169947	0.181696	0.192222	0.201288	0.208582	0.214033	0.217725	0.219804	0.220433	0.219788	0.218057	0.215406	0.211949	0.20776	0.20287	0.197343	0.191364	0.185104
																						0.0467203	0.0568581	0.0673684	0.0779109	0.0886183	0.0998094	0.111783	0.124658	0.138211	0.151831	0.165101	0.177463	0.188554	0.19815	0.205939	0.211849	0.215956	0.218449	0.219486	0.219214	0.217805	0.215433	0.212216	0.208221	0.203449	0.198023	0.192124	0.185923
																						0.0385104	0.0485414	0.0591957	0.0700472	0.0811264	0.0926933	0.105037	0.118311	0.132345	0.146532	0.160387	0.173328	0.184956	0.195053	0.20332	0.209681	0.214201	0.217085	0.218522	0.218633	0.21756	0.215476	0.212503	0.208705	0.204079	0.198771	0.192973	0.186847
																						0.0307204	0.0406409	0.0513635	0.0625012	0.0739595	0.0859114	0.0986142	0.11224	0.126689	0.141389	0.15579	0.169265	0.181389	0.191945	0.200688	0.207505	0.212445	0.215718	0.217527	0.218027	0.217301	0.21551	0.212787	0.209196	0.204738	0.199575	0.193895	0.187866
																						0.023364	0.0331441	0.0438421	0.0552557	0.0670977	0.0794386	0.0924896	0.106426	0.121198	0.136364	0.151266	0.165241	0.177827	0.188809	0.198025	0.205304	0.210673	0.214341	0.216523	0.217386	0.217003	0.215511	0.213049	0.209684	0.205421	0.20043	0.19489	0.188971
																						0.0164641	0.0261086	0.0367656	0.0483448	0.0605285	0.0732447	0.086635	0.100868	0.115939	0.131475	0.146788	0.16122	0.174258	0.185667	0.195326	0.203056	0.208857	0.21292	0.215464	0.216667	0.216629	0.215449	0.213265	0.21015	0.206113	0.201323	0.195949	0.190157
																						0.0100109	0.0195224	0.0301013	0.041728	0.0542122	0.0672747	0.0809831	0.0954902	0.110822	0.126653	0.142298	0.157163	0.170648	0.182477	0.192549	0.200734	0.206974	0.211432	0.214327	0.215854	0.216157	0.215305	0.213418	0.210575	0.206792	0.202232	0.197048	0.191409
																							0.0133521	0.0238392	0.0354694	0.0481303	0.0614617	0.0754447	0.0901913	0.105741	0.121849	0.137806	0.153052	0.166977	0.179232	0.189715	0.198341	0.20502	0.209874	0.213119	0.214965	0.215587	0.215059	0.213482	0.210932	0.207429	0.203123	0.198161	0.192707
																							0.00752801	0.0178989	0.0294658	0.0421783	0.0557064	0.0699246	0.0848838	0.100625	0.116966	0.133243	0.148874	0.16324	0.175931	0.186823	0.19587	0.20299	0.208242	0.211839	0.213995	0.214914	0.214695	0.213432	0.21119	0.207987	0.203961	0.19925	0.194013
																							0.00198102	0.0121992	0.0236223	0.0362543	0.0499231	0.0643435	0.0794921	0.0953883	0.111894	0.128535	0.144579	0.159414	0.172581	0.183907	0.193365	0.20091	0.206555	0.210496	0.212944	0.214128	0.214209	0.213251	0.211321	0.208434	0.204707	0.200277	0.195288
																							-0.00334218	0.00669727	0.0179338	0.0304242	0.0441004	0.0586659	0.0739919	0.0900573	0.106759	0.123726	0.140177	0.155507	0.169183	0.180977	0.190849	0.198802	0.204827	0.209104	0.211835	0.213267	0.213603	0.212925	0.211299	0.208737	0.205331	0.201203	0.196489
																								0.00135559	0.0123707	0.0246493	0.0381964	0.0528577	0.0683484	0.0845935	0.101503	0.118774	0.135653	0.151502	0.165728	0.178017	0.188319	0.196668	0.203066	0.207668	0.210681	0.212343	0.212889	0.212464	0.211115	0.20887	0.205792	0.201984	0.197566
																								-0.00385059	0.00692006	0.0189482	0.0323015	0.0469268	0.0625287	0.0789385	0.0960387	0.113565	0.130944	0.147363	0.162174	0.174993	0.185749	0.194495	0.201279	0.206217	0.209511	0.21139	0.212119	0.211894	0.210784	0.20882	0.206058	0.202572	0.198468
																								-0.00894782	0.00156031	0.0133041	0.0263893	0.0408374	0.0564977	0.0730573	0.0903616	0.108181	0.126032	0.143035	0.158474	0.171877	0.183137	0.192312	0.199487	0.204759	0.208333	0.210425	0.211312	0.211229	0.210311	0.208581	0.206101	0.202929	0.199142
																									-0.00372534	0.00771257	0.020486	0.0346834	0.0502608	0.0669088	0.0844025	0.102514	0.120812	0.138434	0.154551	0.168615	0.180451	0.1901	0.197683	0.203295	0.207154	0.209469	0.210507	0.210532	0.209736	0.208176	0.205924	0.203026	0.199549
																									-0.00894505	0.00216514	0.0145859	0.0284475	0.0437857	0.0604467	0.0780831	0.0964456	0.115133	0.133425	0.150291	0.165114	0.177611	0.187801	0.195826	0.201818	0.205975	0.208534	0.209729	0.209837	0.209097	0.207647	0.205555	0.202877	0.199671
																									-0.0141096	-0.00334305	0.00869948	0.0221734	0.0371843	0.0536946	0.071384	0.0899633	0.109034	0.127943	0.145595	0.161275	0.174534	0.185348	0.193873	0.200303	0.204803	0.207626	0.208996	0.209187	0.208469	0.207044	0.205021	0.202495	0.199516
																										-0.00881078	0.00283781	0.0158833	0.0304745	0.0466613	0.0643004	0.0830412	0.102449	0.121911	0.140401	0.157009	0.171133	0.18268	0.191802	0.198723	0.203619	0.206738	0.208315	0.208612	0.207897	0.206428	0.204393	0.201945	0.199122
																										-0.0142185	-0.00297459	0.00962286	0.0237468	0.0395171	0.0569152	0.0757117	0.0953716	0.1153	0.134635	0.152217	0.167312	0.179706	0.189523	0.197005	0.202372	0.205843	0.207679	0.208126	0.207432	0.205908	0.203812	0.201339	0.198577
																											-0.00871149	0.00343449	0.0170707	0.0323684	0.0494063	0.0680714	0.0878768	0.108229	0.128292	0.146813	0.16295	0.176316	0.186951	0.195095	0.201013	0.20491	0.207061	0.207702	0.207077	0.205531	0.203366	0.200813	0.198009
																											-0.0143405	-0.00264862	0.0104877	0.0252642	0.0418229	0.0601513	0.0799585	0.100625	0.121299	0.140734	0.157945	0.172381	0.183967	0.192909	0.19947	0.203885	0.20642	0.207313	0.206823	0.205306	0.203101	0.200463	0.19757
																												-0.00859883	0.00403445	0.0182615	0.0342665	0.0521228	0.0716841	0.0924827	0.113604	0.133886	0.15219	0.167785	0.180447	0.190314	0.197637	0.202678	0.205685	0.206923	0.206646	0.205231	0.203037	0.200332	0.19734
																												-0.0143816	-0.00225315	0.0114122	0.02682	0.04411	0.0632515	0.0839195	0.105289	0.126303	0.14565	0.162454	0.176299	0.187219	0.195433	0.201202	0.204788	0.206471	0.206507	0.205276	0.203156	0.200434	0.19736
																													-0.00834363	0.00475904	0.019545	0.0361962	0.0547668	0.0750628	0.0965019	0.118058	0.138356	0.15637	0.171474	0.18355	0.192768	0.199388	0.203669	0.205895	0.206341	0.205388	0.203418	0.200739	0.197622
																													-0.0141978	-0.00165597	0.0125006	0.0284744	0.0463847	0.0661557	0.0873949	0.109281	0.130396	0.149563	0.165957	0.179271	0.189594	0.197164	0.202238	0.205122	0.206082	0.205497	0.203757	0.201199	0.198096
																														-0.00779419	0.00574044	0.0210259	0.0382276	0.0573662	0.0782018	0.100101	0.121849	0.142077	0.159752	0.174366	0.185883	0.194501	0.200475	0.204099	0.205669	0.205549	0.204125	0.20176	0.198745
																														-0.0136108	-0.000686839	0.0139169	0.0303893	0.0488231	0.0691023	0.0907722	0.112897	0.134003	0.152898	0.168841	0.181625	0.191373	0.198336	0.202788	0.205054	0.205488	0.204462	0.202354	0.199497
																															-0.00673953	0.00720201	0.0229458	0.0406348	0.0602555	0.0815145	0.103696	0.125471	0.145464	0.162726	0.176829	0.187782	0.195811	0.201181	0.204196	0.205263	0.20472	0.202942	0.200295
																																0.000931148	0.0159587	0.0328841	0.0517706	0.0724534	0.0944046	0.116598	0.137533	0.156061	0.17149	0.183702	0.192863	0.199219	0.203074	0.204832	0.204843	0.203474	0.201101
																																-0.00485083	0.00947937	0.0256418	0.0437541	0.0637606	0.0853049	0.107594	0.129238	0.148887	0.165615	0.179106	0.189435	0.196841	0.201615	0.204124	0.204764	0.203881	0.201855
																																	0.00354433	0.0189587	0.0362786	0.0555328	0.0765054	0.0985954	0.120659	0.141242	0.159198	0.173968	0.185511	0.194016	0.199759	0.203088	0.204416	0.204094	0.20249
																																		0.0128699	0.0293949	0.0478444	0.068119	0.0897925	0.111938	0.133199	0.152247	0.168268	0.181041	0.19068	0.19743	0.201642	0.203709	0.204032	0.202934
																																		0.00739391	0.0231354	0.040747	0.0602177	0.0812698	0.103214	0.124871	0.144806	0.161993	0.175976	0.186774	0.194593	0.199742	0.20262	0.203635	0.203121
																																			0.0175177	0.0342851	0.0528909	0.0731906	0.0946932	0.116402	0.136938	0.155128	0.170278	0.182256	0.191194	0.197348	0.2011	0.202841	0.202983
																																				0.0284719	0.0461775	0.0656121	0.0864465	0.107921	0.128737	0.147691	0.16391	0.177057	0.187152	0.194374	0.199061	0.201617	0.202459
																																					0.04009	0.0585928	0.0785966	0.0995319	0.120304	0.139735	0.156853	0.171124	0.182389	0.19075	0.196454	0.199894	0.201501
																																					0.0346037	0.0521573	0.0712243	0.0914138	0.111851	0.131454	0.14922	0.164475	0.176882	0.186407	0.193208	0.197627	0.200072
																																						0.046294	0.0643513	0.0836051	0.103454	0.122926	0.14108	0.157139	0.170594	0.181266	0.189221	0.194701	0.198081
																																							0.0580039	0.07625	0.0952973	0.114344	0.132557	0.149168	0.163508	0.175249	0.184366	0.190979	0.195383
																																								0.0693102	0.0873985	0.105834	0.12379	0.14058	0.155551	0.168263	0.178519	0.186311	0.19183
																																									0.0797661	0.0973639	0.114744	0.131369	0.146716	0.16025	0.171582	0.180578	0.187302
																																										0.0888152	0.105425	0.121634	0.137042	0.1512	0.16352	0.173703	0.181682
																																											0.0957624	0.111413	0.126656	0.141154	0.15429	0.165619	0.174899
																																											0.0857909	0.100769	0.115685	0.130219	0.143962	0.156333	0.166921
																																												0.0898967	0.104308	0.118701	0.132741	0.145966	0.157785
																																												0.0791471	0.0928125	0.106882	0.120972	0.134706	0.147551
																																													0.0815891	0.0950083	0.108894	0.122853	0.136384
																																														0.0834489	0.0967565	0.110574	0.12439
																																															0.0848844	0.0981494	0.111879
																																																0.0859207	0.0991766
																																																0.0741117	0.0866808
																																																	0.0746658

[truncated: 173 more columns]

## Sheet: OS_mean

																																																	-4.97853
																																																-4.96152	-4.95168
																																															-4.94362	-4.93555	-4.92256
																																														-4.925	-4.91854	-4.9073	-4.89097
																																													-4.90685	-4.9014	-4.89154	-4.87673	-4.85687
																																												-4.88939	-4.88487	-4.87599	-4.86235	-4.84375	-4.82024
																																										-4.87239	-4.87259	-4.86908	-4.86114	-4.8484	-4.83074	-4.80822	-4.78103
																																									-4.85538	-4.85654	-4.85408	-4.8471	-4.83521	-4.81831	-4.79651	-4.77003	-4.73918
																																								-4.83876	-4.84111	-4.83977	-4.83385	-4.82286	-4.80669	-4.78547	-4.75948	-4.72907	-4.6946
																																							-4.82166	-4.82572	-4.82567	-4.82104	-4.81117	-4.79586	-4.77527	-4.74969	-4.71953	-4.68523	-4.64725
																																						-4.80317	-4.80917	-4.81107	-4.80809	-4.79966	-4.78553	-4.76579	-4.74076	-4.71088	-4.67666	-4.63867	-4.59756
																																					-4.78317	-4.79082	-4.79487	-4.79408	-4.78759	-4.77509	-4.75661	-4.73246	-4.7031	-4.66908	-4.63113	-4.58994	-4.54618
																																				-4.76184	-4.77097	-4.77689	-4.77829	-4.77417	-4.76381	-4.74712	-4.72436	-4.69593	-4.6625	-4.62481	-4.58371	-4.53996	-4.49412
																																			-4.73938	-4.74961	-4.75726	-4.76081	-4.75906	-4.75113	-4.73668	-4.71581	-4.68892	-4.65658	-4.61964	-4.57896	-4.53539	-4.48966	-4.44232
																																		-4.71636	-4.72717	-4.736	-4.74155	-4.74222	-4.73684	-4.7249	-4.70638	-4.6815	-4.65088	-4.61525	-4.57551	-4.53253	-4.48715	-4.43996	-4.3916
																																	-4.69353	-4.70441	-4.71393	-4.72095	-4.72375	-4.72098	-4.71173	-4.69578	-4.6734	-4.64496	-4.61116	-4.57286	-4.53096	-4.48634	-4.43968	-4.39155	-4.34258
																																-4.67162	-4.68212	-4.69179	-4.69966	-4.70429	-4.7039	-4.69734	-4.68416	-4.66445	-4.63854	-4.60699	-4.57058	-4.53022	-4.4868	-4.44107	-4.3936	-4.34496	-4.29572
																																-4.66108	-4.67044	-4.67863	-4.68447	-4.68615	-4.68213	-4.6717	-4.6548	-4.6316	-4.60252	-4.56836	-4.52992	-4.48813	-4.44369	-4.39725	-4.34933	-4.30048	-4.2512
																															-4.64186	-4.6506	-4.65862	-4.66498	-4.66822	-4.66656	-4.65883	-4.64474	-4.62432	-4.59789	-4.56604	-4.52979	-4.48993	-4.44713	-4.40203	-4.35519	-4.3071	-4.25824	-4.20903
																														-4.62489	-4.63283	-4.64039	-4.64685	-4.65104	-4.65122	-4.64593	-4.63458	-4.61698	-4.59328	-4.56399	-4.52989	-4.49203	-4.45106	-4.40756	-4.36207	-4.31504	-4.26694	-4.21816	-4.16906
																														-4.6175	-4.6244	-4.63061	-4.63518	-4.63673	-4.63355	-4.62469	-4.60976	-4.58879	-4.56208	-4.53035	-4.49452	-4.45542	-4.4136	-4.3696	-4.32386	-4.27678	-4.22874	-4.18008	-4.1311
																													-4.60474	-4.61093	-4.61671	-4.62135	-4.62377	-4.62229	-4.61558	-4.60312	-4.5847	-4.56054	-4.53117	-4.4975	-4.4603	-4.42019	-4.3777	-4.33332	-4.2874	-4.2403	-4.19232	-4.14375	-4.0949
																												-4.59455	-4.60001	-4.6053	-4.60978	-4.61256	-4.61239	-4.60764	-4.59743	-4.58143	-4.55967	-4.53261	-4.50104	-4.46576	-4.42737	-4.38643	-4.3434	-4.29869	-4.25259	-4.20543	-4.15746	-4.10896	-4.06023
																												-4.59153	-4.59629	-4.60058	-4.6036	-4.60423	-4.60108	-4.59292	-4.57915	-4.55973	-4.53492	-4.50542	-4.47198	-4.43528	-4.39587	-4.35419	-4.31065	-4.26559	-4.21928	-4.17199	-4.12397	-4.07548	-4.02681
																											-4.58527	-4.58944	-4.59346	-4.5966	-4.59788	-4.59603	-4.58967	-4.57801	-4.5608	-4.5382	-4.51079	-4.47924	-4.44421	-4.40626	-4.36589	-4.32347	-4.27938	-4.23391	-4.1873	-4.1398	-4.09165	-4.04311	-3.99442
																											-4.58454	-4.58812	-4.59122	-4.59293	-4.59204	-4.58735	-4.57778	-4.56282	-4.54244	-4.51711	-4.48748	-4.45417	-4.41771	-4.37862	-4.33731	-4.29414	-4.24945	-4.20347	-4.15648	-4.10868	-4.06032	-4.01166	-3.96284
																										-4.58148	-4.58439	-4.58723	-4.58914	-4.58898	-4.58567	-4.57801	-4.56531	-4.54734	-4.5242	-4.49656	-4.46503	-4.43015	-4.39239	-4.35222	-4.31	-4.26605	-4.22068	-4.17413	-4.12666	-4.07849	-4.02986	-3.98097	-3.93188
																									-4.58037	-4.58231	-4.58452	-4.58636	-4.58661	-4.58425	-4.57825	-4.56768	-4.55211	-4.53145	-4.50608	-4.47655	-4.44342	-4.40714	-4.36818	-4.32695	-4.28381	-4.23903	-4.19292	-4.14573	-4.09771	-4.04912	-4.00013	-3.95086	-3.90137
																									-4.58218	-4.58338	-4.58461	-4.58499	-4.58329	-4.57855	-4.56978	-4.55639	-4.53822	-4.51535	-4.48814	-4.45704	-4.4225	-4.38499	-4.3449	-4.30264	-4.25855	-4.21291	-4.16603	-4.11816	-4.06956	-4.02046	-3.97098	-3.92121	-3.87117
																								-4.5843	-4.58424	-4.58449	-4.58444	-4.58295	-4.579	-4.57169	-4.56022	-4.54428	-4.52391	-4.49918	-4.47041	-4.43791	-4.40214	-4.36349	-4.32235	-4.27909	-4.23405	-4.18756	-4.13989	-4.09132	-4.04209	-3.99238	-3.9423	-3.8919	-3.8412
																								-4.5874	-4.5864	-4.58542	-4.58367	-4.58005	-4.57372	-4.56382	-4.5498	-4.53169	-4.5094	-4.48304	-4.45286	-4.41912	-4.38222	-4.34252	-4.30036	-4.25613	-4.21018	-4.16283	-4.11438	-4.06508	-4.01516	-3.96476	-3.91398	-3.86285	-3.81143
																							-4.59291	-4.59065	-4.58852	-4.58605	-4.58222	-4.57622	-4.56738	-4.55503	-4.53884	-4.51876	-4.49478	-4.46697	-4.43549	-4.40062	-4.36266	-4.32192	-4.27877	-4.23361	-4.18678	-4.1386	-4.08936	-4.03931	-3.98865	-3.9375	-3.88595	-3.83405	-3.78186
																							-4.59721	-4.59391	-4.59042	-4.58611	-4.58001	-4.57153	-4.5602	-4.54547	-4.52734	-4.50555	-4.48008	-4.45093	-4.41825	-4.3823	-4.34331	-4.30156	-4.25747	-4.21139	-4.1637	-4.1147	-4.06469	-4.01388	-3.96246	-3.91053	-3.85818	-3.80549	-3.75251
																						-4.60582	-4.60151	-4.59703	-4.592	-4.58556	-4.57704	-4.56606	-4.5523	-4.53546	-4.51553	-4.49219	-4.46532	-4.43492	-4.40112	-4.36411	-4.32407	-4.28134	-4.23632	-4.18934	-4.14081	-4.09103	-4.04024	-3.98868	-3.93648	-3.88377	-3.83063	-3.77714	-3.72339
																						-4.61093	-4.60562	-4.59981	-4.59297	-4.58429	-4.57334	-4.55986	-4.54378	-4.5251	-4.50355	-4.47876	-4.45056	-4.41895	-4.38406	-4.34596	-4.3049	-4.26119	-4.21521	-4.16737	-4.11802	-4.06746	-4.01593	-3.96362	-3.91067	-3.85718	-3.80326	-3.74901	-3.69452
																					-4.62168	-4.61572	-4.60934	-4.60207	-4.59323	-4.58229	-4.56897	-4.55308	-4.53501	-4.51464	-4.49151	-4.4653	-4.43584	-4.40309	-4.36708	-4.32787	-4.28574	-4.24102	-4.1941	-4.14541	-4.09527	-4.04395	-3.99169	-3.93865	-3.88495	-3.83072	-3.77608	-3.72111	-3.66592
																					-4.62682	-4.6199	-4.61236	-4.60343	-4.59257	-4.57946	-4.56393	-4.54601	-4.52619	-4.50421	-4.47956	-4.45195	-4.42123	-4.38732	-4.35013	-4.30979	-4.26656	-4.22081	-4.17296	-4.12342	-4.0725	-4.02045	-3.96748	-3.91373	-3.85933	-3.80441	-3.74909	-3.69347	-3.63765
																				-4.63867	-4.63118	-4.62315	-4.61426	-4.60366	-4.59089	-4.57577	-4.55815	-4.53862	-4.5173	-4.49384	-4.46776	-4.43878	-4.4068	-4.37165	-4.33326	-4.29174	-4.24738	-4.20058	-4.15181	-4.10142	-4.04972	-3.99695	-3.94329	-3.88886	-3.8338	-3.77825	-3.72232	-3.66612	-3.60974
																				-4.64319	-4.63462	-4.62533	-4.61498	-4.6027	-4.58816	-4.57127	-4.55197	-4.53108	-4.50844	-4.48358	-4.45612	-4.42582	-4.39256	-4.35616	-4.31649	-4.27373	-4.22821	-4.18039	-4.13068	-4.07945	-4.02698	-3.97349	-3.91915	-3.86408	-3.80842	-3.75229	-3.69582	-3.63911	-3.58225
																				-4.64678	-4.63704	-4.62642	-4.61453	-4.60059	-4.58437	-4.5659	-4.54533	-4.5233	-4.49951	-4.47342	-4.4447	-4.41312	-4.37861	-4.34087	-4.29988	-4.25585	-4.20917	-4.1603	-4.10966	-4.05757	-4.00433	-3.95014	-3.89514	-3.83946	-3.78324	-3.7266	-3.66966	-3.6125	-3.55521
																			-4.65932	-4.64932	-4.63837	-4.62639	-4.61293	-4.59738	-4.5796	-4.55968	-4.53819	-4.5153	-4.49053	-4.46338	-4.4335	-4.40072	-4.3649	-4.32578	-4.28342	-4.23813	-4.19031	-4.14039	-4.0888	-4.03587	-3.98186	-3.92697	-3.87133	-3.81509	-3.75836	-3.70126	-3.64389	-3.58634	-3.52868
																			-4.66181	-4.65069	-4.63853	-4.62522	-4.61019	-4.59309	-4.57391	-4.55291	-4.53073	-4.50712	-4.48148	-4.45338	-4.42244	-4.38851	-4.35137	-4.31087	-4.26717	-4.22063	-4.17167	-4.12071	-4.06817	-4.0144	-3.95964	-3.90407	-3.84783	-3.79105	-3.73385	-3.67633	-3.6186	-3.56071	-3.50272
																			-4.66307	-4.65078	-4.63735	-4.6227	-4.60621	-4.58772	-4.5673	-4.5456	-4.52291	-4.49871	-4.47235	-4.4434	-4.41148	-4.37643	-4.33799	-4.29614	-4.25114	-4.2034	-4.15331	-4.10133	-4.04786	-3.99327	-3.93776	-3.88154	-3.82472	-3.76744	-3.70981	-3.65192	-3.59385	-3.53566	-3.47738
																		-4.67523	-4.66305	-4.64954	-4.63482	-4.61883	-4.60103	-4.58139	-4.56009	-4.53791	-4.51482	-4.49012	-4.46317	-4.43342	-4.40057	-4.36443	-4.32476	-4.28163	-4.23541	-4.1865	-4.13532	-4.08234	-4.02796	-3.97256	-3.91634	-3.85948	-3.80211	-3.74437	-3.68633	-3.6281	-3.56972	-3.51125	-3.45268
																		-4.67501	-4.66172	-4.64699	-4.63099	-4.61371	-4.59473	-4.57415	-4.55234	-4.52997	-4.50653	-4.48142	-4.4539	-4.42343	-4.38973	-4.35253	-4.31169	-4.26738	-4.22	-4.16998	-4.11778	-4.06383	-4.00858	-3.95239	-3.89547	-3.838	-3.78012	-3.72192	-3.66351	-3.60494	-3.54627	-3.48751	-3.42866
																		-4.67348	-4.65911	-4.64321	-4.62598	-4.60747	-4.58739	-4.566	-4.54401	-4.52165	-4.49806	-4.47262	-4.44458	-4.41345	-4.37894	-4.34074	-4.2988	-4.25338	-4.20493	-4.15389	-4.10071	-4.04586	-3.98978	-3.93284	-3.87526	-3.8172	-3.75881	-3.70019	-3.6414	-3.5825	-3.52352	-3.46447	-3.40533
																		-4.67066	-4.65527	-4.6383	-4.61997	-4.60029	-4.57924	-4.55736	-4.53534	-4.51308	-4.48949	-4.46379	-4.43526	-4.40349	-4.3682	-4.32906	-4.2861	-4.23967	-4.19023	-4.13823	-4.08416	-4.02847	-3.97162	-3.91398	-3.85577	-3.79715	-3.73827	-3.67922	-3.62005	-3.56081	-3.50151	-3.44215	-3.38269
																	-4.68104	-4.66657	-4.65023	-4.63233	-4.61308	-4.59237	-4.57047	-4.54842	-4.52653	-4.50443	-4.48086	-4.45494	-4.42598	-4.39362	-4.35755	-4.31752	-4.27364	-4.22627	-4.17592	-4.12304	-4.06815	-4.01171	-3.95416	-3.89587	-3.83706	-3.77791	-3.71854	-3.65906	-3.5995	-3.53989	-3.48025	-3.42055	-3.36074
																	-4.67644	-4.66116	-4.64397	-4.62526	-4.60527	-4.58388	-4.56153	-4.53948	-4.51782	-4.49586	-4.4723	-4.44616	-4.4168	-4.38388	-4.34706	-4.30619	-4.26145	-4.21323	-4.16204	-4.10836	-4.05273	-3.99561	-3.93742	-3.87853	-3.81916	-3.75949	-3.69964	-3.63972	-3.57974	-3.51975	-3.45974	-3.39968	-3.33951
																	-4.67047	-4.65443	-4.63648	-4.61707	-4.59651	-4.57477	-4.55237	-4.53051	-4.50923	-4.48744	-4.4639	-4.43752	-4.40777	-4.37432	-4.33678	-4.29512	-4.24957	-4.20057	-4.1486	-4.09421	-4.03792	-3.98019	-3.92143	-3.86198	-3.80207	-3.74189	-3.68157	-3.62119	-3.56079	-3.50039	-3.43999	-3.37955	-3.31899
																	-4.66318	-4.64643	-4.62779	-4.60776	-4.58676	-4.56486	-4.54266	-4.52123	-4.50045	-4.47899	-4.45555	-4.42901	-4.39895	-4.36497	-4.32677	-4.28436	-4.23806	-4.18832	-4.13565	-4.08061	-4.02373	-3.96546	-3.90618	-3.8462	-3.78577	-3.7251	-3.6643	-3.60346	-3.54262	-3.4818	-3.42099	-3.36016	-3.2992
																	-4.65466	-4.63725	-4.61796	-4.59739	-4.57605	-4.55411	-4.53234	-4.51156	-4.49144	-4.47047	-4.44721	-4.42062	-4.39032	-4.35587	-4.31705	-4.27395	-4.22695	-4.17653	-4.12323	-4.0676	-4.01019	-3.95141	-3.89165	-3.83117	-3.77024	-3.70907	-3.6478	-3.5865	-3.52523	-3.46398	-3.40277	-3.34153	-3.28018
																-4.66067	-4.64499	-4.62698	-4.60713	-4.58613	-4.56454	-4.54263	-4.52154	-4.50159	-4.48227	-4.46189	-4.43891	-4.41239	-4.3819	-4.34705	-4.30766	-4.26393	-4.21628	-4.16525	-4.11136	-4.0552	-3.99728	-3.93803	-3.8778	-3.81684	-3.75543	-3.69378	-3.63204	-3.57029	-3.50859	-3.44693	-3.38531	-3.32369	-3.26195
																-4.65037	-4.63423	-4.61574	-4.59547	-4.57418	-4.55256	-4.53094	-4.5106	-4.49158	-4.47311	-4.4534	-4.43078	-4.40438	-4.37379	-4.33858	-4.29868	-4.25435	-4.2061	-4.1545	-4.10007	-4.04339	-3.98499	-3.92529	-3.86459	-3.80318	-3.7413	-3.67919	-3.617	-3.55482	-3.4927	-3.43065	-3.36865	-3.30665	-3.24455
																-4.639	-4.62253	-4.60367	-4.58311	-4.56171	-4.54025	-4.51916	-4.49971	-4.48171	-4.46412	-4.44509	-4.42287	-4.39667	-4.366	-4.33049	-4.29012	-4.24526	-4.19645	-4.14431	-4.08936	-4.03218	-3.97331	-3.91315	-3.85201	-3.79014	-3.72782	-3.66526	-3.60265	-3.54006	-3.47755	-3.41514	-3.3528	-3.29046	-3.22802
																-4.62675	-4.61003	-4.59094	-4.57021	-4.54882	-4.52768	-4.50734	-4.48895	-4.47211	-4.45541	-4.43704	-4.41527	-4.38927	-4.35855	-4.32279	-4.28202	-4.23667	-4.18735	-4.13468	-4.07921	-4.02155	-3.9622	-3.90159	-3.84001	-3.77771	-3.71496	-3.65199	-3.58898	-3.52602	-3.46316	-3.40043	-3.33778	-3.27515	-3.21242
																-4.6138	-4.59696	-4.57774	-4.55695	-4.53565	-4.51492	-4.4955	-4.47832	-4.46272	-4.44703	-4.42936	-4.40805	-4.38226	-4.35153	-4.31555	-4.27443	-4.22864	-4.17881	-4.12561	-4.06963	-4.01147	-3.95165	-3.89059	-3.82857	-3.76587	-3.70272	-3.63938	-3.576	-3.51271	-3.44956	-3.38655	-3.32365	-3.26076	-3.19778
																-4.60037	-4.58351	-4.56431	-4.54358	-4.52244	-4.50212	-4.48379	-4.46794	-4.45366	-4.4391	-4.42215	-4.40132	-4.37574	-4.345	-4.30882	-4.26737	-4.22114	-4.17082	-4.11709	-4.06059	-4.00193	-3.94165	-3.88014	-3.81771	-3.75461	-3.6911	-3.62742	-3.56374	-3.50017	-3.43676	-3.37353	-3.31042	-3.24733	-3.18414
																-4.58667	-4.56993	-4.5509	-4.53041	-4.50962	-4.48982	-4.47256	-4.458	-4.44504	-4.43162	-4.41543	-4.39509	-4.36975	-4.33899	-4.30259	-4.26081	-4.21417	-4.16336	-4.10911	-4.05209	-3.99294	-3.93219	-3.87025	-3.80742	-3.74396	-3.68013	-3.61615	-3.55221	-3.48841	-3.42481	-3.36141	-3.29814	-3.23489	-3.17153
																-4.57293	-4.55643	-4.53775	-4.51771	-4.49749	-4.47832	-4.46205	-4.44868	-4.43695	-4.42461	-4.40919	-4.38935	-4.36425	-4.33346	-4.29687	-4.25476	-4.20771	-4.15642	-4.10166	-4.04413	-3.9845	-3.92329	-3.86094	-3.79774	-3.73396	-3.66984	-3.60563	-3.54148	-3.4775	-3.41376	-3.35023	-3.28684	-3.22347	-3.15997
																-4.5594	-4.54324	-4.52504	-4.5056	-4.48606	-4.46766	-4.45233	-4.44008	-4.4295	-4.41816	-4.4035	-4.38414	-4.35926	-4.32845	-4.29166	-4.24922	-4.20175	-4.15	-4.09474	-4.03672	-3.97661	-3.91498	-3.85224	-3.78871	-3.72465	-3.6603	-3.59588	-3.53158	-3.46748	-3.40364	-3.34003	-3.27655	-3.21309	-3.14948
																	-4.53067	-4.51305	-4.49428	-4.47549	-4.4579	-4.44349	-4.43229	-4.42282	-4.41241	-4.39845	-4.37955	-4.35488	-4.32401	-4.28699	-4.24421	-4.19632	-4.14411	-4.08837	-4.02987	-3.96932	-3.90728	-3.8442	-3.78038	-3.71607	-3.65154	-3.58698	-3.52257	-3.4584	-3.3945	-3.33083	-3.2673	-3.20376	-3.14006
																	-4.51913	-4.50211	-4.48405	-4.46602	-4.44924	-4.43566	-4.42547	-4.41707	-4.40748	-4.39415	-4.37567	-4.35114	-4.32016	-4.28286	-4.23972	-4.1914	-4.13874	-4.08254	-4.0236	-3.96264	-3.90025	-3.83687	-3.7728	-3.7083	-3.64363	-3.57898	-3.51451	-3.4503	-3.38637	-3.32267	-3.25909	-3.19549	-3.1317
																	-4.50901	-4.49257	-4.47522	-4.45796	-4.44198	-4.4292	-4.41986	-4.41234	-4.40345	-4.39066	-4.37248	-4.34802	-4.31688	-4.27927	-4.23574	-4.187	-4.1339	-4.07727	-4.01794	-3.95662	-3.89393	-3.8303	-3.76603	-3.70139	-3.63662	-3.57193	-3.50744	-3.44323	-3.37929	-3.31557	-3.25195	-3.18828	-3.12441
																		-4.48481	-4.46815	-4.45164	-4.4364	-4.42434	-4.41567	-4.40881	-4.40047	-4.38808	-4.37007	-4.34556	-4.31418	-4.2762	-4.23226	-4.18311	-4.1296	-4.07259	-4.01291	-3.9513	-3.88835	-3.82452	-3.76011	-3.69538	-3.63057	-3.56587	-3.50139	-3.4372	-3.37327	-3.30953	-3.24586	-3.18212	-3.11815
																		-4.47925	-4.46323	-4.44739	-4.43281	-4.42131	-4.41311	-4.40669	-4.39867	-4.38647	-4.36849	-4.34379	-4.31207	-4.27368	-4.22929	-4.17973	-4.12584	-4.0685	-4.00853	-3.94669	-3.88356	-3.8196	-3.7551	-3.69032	-3.62552	-3.56084	-3.4964	-3.43224	-3.36832	-3.30455	-3.24082	-3.177	-3.11291
																		-4.47624	-4.46077	-4.44553	-4.43152	-4.42043	-4.41248	-4.4062	-4.3982	-4.3859	-4.36772	-4.34269	-4.31055	-4.27169	-4.22684	-4.17687	-4.12264	-4.06502	-4.00485	-3.94283	-3.87959	-3.81555	-3.75102	-3.68626	-3.62149	-3.55687	-3.49248	-3.42835	-3.36443	-3.30063	-3.23682	-3.17288	-3.10866
																			-4.46109	-4.44636	-4.43282	-4.42196	-4.414	-4.40752	-4.39918	-4.38646	-4.36782	-4.34229	-4.30964	-4.27026	-4.22493	-4.17456	-4.12002	-4.06218	-4.00185	-3.93975	-3.87646	-3.81242	-3.74793	-3.68322	-3.61852	-3.55397	-3.48964	-3.42553	-3.3616	-3.29774	-3.23384	-3.16977	-3.1054
																			-4.46454	-4.45019	-4.437	-4.42614	-4.41786	-4.41079	-4.40173	-4.38825	-4.3689	-4.34267	-4.30939	-4.26943	-4.22361	-4.17284	-4.11802	-4.06	-3.99959	-3.93747	-3.87421	-3.81024	-3.74582	-3.68122	-3.61661	-3.55214	-3.48786	-3.42378	-3.35981	-3.29588	-3.23186	-3.16764	-3.1031
																			-4.47135	-4.45727	-4.44428	-4.4331	-4.42417	-4.41609	-4.40594	-4.3914	-4.37107	-4.34395	-4.30989	-4.26929	-4.22296	-4.17178	-4.11668	-4.05852	-3.99808	-3.93601	-3.87285	-3.80899	-3.74471	-3.68023	-3.61574	-3.55136	-3.48714	-3.42306	-3.35904	-3.29501	-3.23086	-3.16648	-3.10175
																				-4.46757	-4.45445	-4.44276	-4.43296	-4.42342	-4.4119	-4.396	-4.37443	-4.34624	-4.31127	-4.26995	-4.22304	-4.17143	-4.11606	-4.05778	-3.99735	-3.93538	-3.87237	-3.80867	-3.74456	-3.68025	-3.6159	-3.55161	-3.48743	-3.42334	-3.35926	-3.29512	-3.23082	-3.16626	-3.10135
																				-4.48116	-4.46757	-4.45504	-4.44401	-4.43285	-4.41966	-4.40215	-4.3791	-4.34964	-4.31363	-4.27149	-4.22393	-4.17188	-4.11623	-4.05783	-3.99742	-3.93558	-3.87275	-3.80927	-3.74536	-3.68124	-3.61704	-3.55285	-3.48872	-3.4246	-3.36044	-3.29617	-3.23172	-3.16699	-3.1019
																				-4.4981	-4.48375	-4.47008	-4.45748	-4.44444	-4.42931	-4.40995	-4.38519	-4.35426	-4.31705	-4.27397	-4.22572	-4.17318	-4.11724	-4.05872	-3.99832	-3.93661	-3.87399	-3.81075	-3.74707	-3.68315	-3.61911	-3.55504	-3.49094	-3.4268	-3.36256	-3.29817	-3.23356	-3.16866	-3.1034
																					-4.50318	-4.48811	-4.4736	-4.45836	-4.44097	-4.4195	-4.39282	-4.36021	-4.32163	-4.27749	-4.22846	-4.1754	-4.11913	-4.06047	-4.00007	-3.93847	-3.87606	-3.81307	-3.74964	-3.68593	-3.62207	-3.55811	-3.49407	-3.42991	-3.36559	-3.30108	-3.23632	-3.17127	-3.10586
																					-4.52599	-4.50937	-4.49263	-4.47484	-4.45483	-4.43094	-4.40208	-4.36759	-4.32748	-4.28215	-4.23226	-4.17859	-4.12195	-4.0631	-4.00268	-3.94116	-3.87894	-3.81619	-3.75302	-3.68955	-3.62587	-3.56204	-3.49806	-3.43389	-3.36951	-3.3049	-3.24003	-3.17484	-3.10931
																					-4.55231	-4.53389	-4.51473	-4.49412	-4.47118	-4.4445	-4.41314	-4.37653	-4.3347	-4.28804	-4.23716	-4.1828	-4.12572	-4.06663	-4.00613	-3.94467	-3.88259	-3.82007	-3.75716	-3.69393	-3.63045	-3.56677	-3.50287	-3.43872	-3.37431	-3.30963	-3.24467	-3.17938	-3.11375
																						-4.56181	-4.54011	-4.51647	-4.49027	-4.46039	-4.42615	-4.38715	-4.34339	-4.29523	-4.24322	-4.18805	-4.13043	-4.07105	-4.01042	-3.94896	-3.88698	-3.82465	-3.76199	-3.69902	-3.63577	-3.57226	-3.50847	-3.44438	-3.37998	-3.31527	-3.25026	-3.18491	-3.11922
																						-4.59317	-4.56896	-4.54208	-4.51228	-4.47882	-4.44136	-4.39962	-4.35365	-4.30377	-4.25045	-4.19435	-4.13611	-4.07634	-4.01552	-3.95401	-3.89209	-3.82991	-3.76747	-3.70476	-3.64176	-3.57845	-3.51482	-3.45084	-3.3865	-3.32182	-3.2568	-3.19144	-3.12572
																						-4.62796	-4.6013	-4.57099	-4.53731	-4.49993	-4.45886	-4.414	-4.36553	-4.3137	-4.2589	-4.20171	-4.14273	-4.0825	-4.02141	-3.95979	-3.89788	-3.83581	-3.77358	-3.71112	-3.64839	-3.58534	-3.52191	-3.45808	-3.39387	-3.32926	-3.26429	-3.19896	-3.13327
																							-4.63663	-4.60291	-4.56519	-4.52363	-4.47861	-4.43032	-4.37904	-4.32501	-4.26855	-4.21014	-4.1503	-4.08949	-4.02807	-3.96628	-3.90433	-3.84234	-3.78029	-3.71809	-3.65565	-3.59288	-3.52971	-3.4661	-3.40206	-3.3376	-3.27273	-3.20748	-3.14186
																							-4.67421	-4.63736	-4.59557	-4.54968	-4.50048	-4.44849	-4.39413	-4.33765	-4.27935	-4.21957	-4.15875	-4.09728	-4.03546	-3.97345	-3.91144	-3.8495	-3.78761	-3.72567	-3.66353	-3.60108	-3.53822	-3.47488	-3.41107	-3.3468	-3.2821	-3.21698	-3.15146
																							-4.71334	-4.67355	-4.62791	-4.57772	-4.52425	-4.46837	-4.41068	-4.35156	-4.29122	-4.22994	-4.16804	-4.10584	-4.04355	-3.98129	-3.91919	-3.85729	-3.79556	-3.73387	-3.67206	-3.60995	-3.54742	-3.48441	-3.42088	-3.35686	-3.29237	-3.22742	-3.16206
																							-4.7533	-4.71077	-4.66164	-4.60734	-4.54965	-4.4898	-4.42864	-4.36669	-4.30415	-4.24123	-4.17815	-4.11513	-4.05231	-3.98977	-3.92757	-3.86572	-3.80415	-3.74272	-3.68123	-3.61948	-3.55733	-3.49467	-3.43148	-3.36775	-3.30351	-3.23878	-3.1736
																							-4.79291	-4.74819	-4.69611	-4.6381	-4.57636	-4.51257	-4.44787	-4.38295	-4.31808	-4.2534	-4.18904	-4.12511	-4.06174	-3.99891	-3.93661	-3.87482	-3.81342	-3.75224	-3.69108	-3.6297	-3.56794	-3.50568	-3.44285	-3.37945	-3.31549	-3.25101	-3.18604
																								-4.7856	-4.73102	-4.66975	-4.60421	-4.53655	-4.46826	-4.40026	-4.33295	-4.2664	-4.20066	-4.13579	-4.07183	-4.00871	-3.94633	-3.8846	-3.82338	-3.76247	-3.70164	-3.64064	-3.57927	-3.51741	-3.45497	-3.39191	-3.32826	-3.26405	-3.19933
																								-4.82317	-4.7663	-4.70213	-4.63306	-4.56165	-4.48976	-4.4186	-4.34873	-4.28022	-4.21304	-4.14719	-4.08262	-4.01919	-3.95675	-3.89511	-3.83408	-3.77344	-3.71294	-3.6523	-3.59133	-3.52987	-3.46782	-3.40512	-3.3418	-3.27788	-3.21341
																								-4.86024	-4.80145	-4.73479	-4.66263	-4.58771	-4.51229	-4.43794	-4.36543	-4.29488	-4.22621	-4.15935	-4.09416	-4.03041	-3.9679	-3.90637	-3.84555	-3.78519	-3.725	-3.66472	-3.60412	-3.54304	-3.48137	-3.41904	-3.35605	-3.29243	-3.22824
																								-4.89655	-4.83631	-4.76746	-4.69255	-4.61446	-4.53573	-4.45826	-4.38307	-4.31043	-4.24024	-4.17235	-4.10651	-4.04245	-3.97986	-3.91843	-3.85782	-3.79773	-3.73785	-3.67789	-3.61764	-3.55692	-3.49561	-3.43364	-3.37098	-3.30768	-3.24378
																								-4.9318	-4.87063	-4.7999	-4.72262	-4.64177	-4.56	-4.47957	-4.40174	-4.32696	-4.25521	-4.18626	-4.11977	-4.05538	-3.9927	-3.93133	-3.87093	-3.8111	-3.75149	-3.69183	-3.63189	-3.5715	-3.51052	-3.44888	-3.38656	-3.32357	-3.25998
																								-4.96546	-4.90368	-4.83173	-4.75264	-4.66943	-4.58502	-4.50186	-4.4215	-4.3446	-4.27126	-4.20121	-4.13402	-4.06929	-4.00648	-3.94516	-3.88491	-3.82531	-3.76595	-3.70654	-3.64688	-3.58677	-3.52609	-3.46476	-3.40275	-3.34009	-3.27682
																									-4.9355	-4.86296	-4.78254	-4.69744	-4.6108	-4.52521	-4.44247	-4.3635	-4.28853	-4.21731	-4.14939	-4.08424	-4.02127	-3.95996	-3.8998	-3.84037	-3.78123	-3.72204	-3.6626	-3.60273	-3.54232	-3.48127	-3.41957	-3.35722	-3.29428
																									-4.96644	-4.89385	-4.81244	-4.72586	-4.63738	-4.54965	-4.46474	-4.38378	-4.30714	-4.23468	-4.16596	-4.10033	-4.03715	-3.97578	-3.91567	-3.85634	-3.79734	-3.73832	-3.67906	-3.61939	-3.5592	-3.49841	-3.43699	-3.37496	-3.31237
																									-4.99634	-4.92397	-4.84219	-4.75462	-4.66468	-4.57516	-4.48837	-4.40556	-4.32728	-4.2535	-4.18386	-4.11766	-4.05417	-3.99269	-3.93256	-3.87326	-3.81431	-3.75539	-3.69625	-3.63674	-3.57673	-3.51618	-3.45504	-3.39333	-3.33109
																									-5.02511	-4.9534	-4.87186	-4.78381	-4.69279	-4.6018	-4.5134	-4.42895	-4.34908	-4.27393	-4.20323	-4.13633	-4.07243	-4.01071	-3.95048	-3.89111	-3.83214	-3.77324	-3.71417	-3.65478	-3.59494	-3.5346	-3.47373	-3.41234	-3.35047
																										-4.98223	-4.90165	-4.81353	-4.72181	-4.62971	-4.53993	-4.45399	-4.37264	-4.29609	-4.22422	-4.15644	-4.09195	-4.02987	-3.96941	-3.9099	-3.85084	-3.7919	-3.73284	-3.67352	-3.61384	-3.5537	-3.49309	-3.43203	-3.37056
																										-5.01039	-4.93108	-4.8435	-4.75161	-4.65887	-4.56793	-4.48069	-4.39796	-4.32004	-4.24689	-4.17806	-4.11278	-4.05018	-3.98936	-3.92962	-3.87041	-3.81137	-3.75228	-3.69301	-3.63345	-3.57351	-3.51318	-3.45246	-3.39138
																										-5.03778	-4.9601	-4.87365	-4.78209	-4.68907	-4.59732	-4.50894	-4.42494	-4.34572	-4.27126	-4.20125	-4.13501	-4.07169	-4.01037	-3.95027	-3.89083	-3.83166	-3.77252	-3.71327	-3.65382	-3.59409	-3.53404	-3.47367	-3.41298
																										-5.0642	-4.98862	-4.90396	-4.81308	-4.72012	-4.62792	-4.53859	-4.45343	-4.37297	-4.29723	-4.22597	-4.15863	-4.09442	-4.03244	-3.97187	-3.91212	-3.85278	-3.79358	-3.73435	-3.67502	-3.61549	-3.55573	-3.49571	-3.43543
																											-5.01624	-4.93376	-4.84417	-4.7517	-4.65937	-4.56939	-4.48322	-4.40157	-4.3246	-4.25209	-4.18355	-4.11832	-4.05554	-3.9944	-3.93426	-3.87471	-3.81545	-3.75626	-3.69705	-3.63774	-3.57827	-3.51862	-3.45875
																											-5.04294	-4.96298	-4.87528	-4.7836	-4.69136	-4.60094	-4.51394	-4.4312	-4.35304	-4.27931	-4.20958	-4.14326	-4.07961	-4.01782	-3.95725	-3.89746	-3.83812	-3.77899	-3.71994	-3.66087	-3.60171	-3.54243	-3.48297
																											-5.06847	-4.99137	-4.90607	-4.81544	-4.72348	-4.63279	-4.54511	-4.46145	-4.3822	-4.30731	-4.23643	-4.16903	-4.1045	-4.04205	-3.98103	-3.92099	-3.86159	-3.80254	-3.74368	-3.68489	-3.62607	-3.56716	-3.50812
																												-5.01848	-4.93581	-4.84672	-4.75536	-4.6646	-4.57639	-4.49193	-4.41173	-4.3358	-4.26385	-4.19544	-4.13003	-4.06696	-4.00555	-3.94529	-3.88584	-3.82689	-3.76825	-3.70977	-3.65132	-3.59281	-3.53418
																												-5.04427	-4.96443	-4.87737	-4.78682	-4.69613	-4.60752	-4.52234	-4.44129	-4.36444	-4.29157	-4.22228	-4.1561	-4.09245	-4.03069	-3.97029	-3.91085	-3.85205	-3.79366	-3.7355	-3.67744	-3.61935	-3.56113
																												-5.06853	-4.99175	-4.90717	-4.81762	-4.72717	-4.63829	-4.55251	-4.47068	-4.39302	-4.31937	-4.24938	-4.18256	-4.11842	-4.05639	-3.99591	-3.93655	-3.87796	-3.81986	-3.76205	-3.70439	-3.64671	-3.58891
																													-5.01742	-4.93553	-4.84751	-4.75758	-4.6686	-4.58233	-4.49981	-4.42144	-4.34715	-4.27659	-4.20932	-4.14483	-4.08262	-4.02213	-3.9629	-3.90455	-3.84679	-3.78937	-3.7321	-3.67485	-3.61747
																													-5.04148	-4.96245	-4.87646	-4.78729	-4.69839	-4.61179	-4.52872	-4.44977	-4.37493	-4.30394	-4.23633	-4.17164	-4.10934	-4.04891	-3.98985	-3.93178	-3.87438	-3.81736	-3.76051	-3.70368	-3.64672
																													-5.06381	-4.98786	-4.90441	-4.8163	-4.72768	-4.64095	-4.55753	-4.4781	-4.40284	-4.33151	-4.26367	-4.19886	-4.13656	-4.07623	-4.01736	-3.9596	-3.90256	-3.84596	-3.78954	-3.73312	-3.67657
																														-5.01149	-4.93086	-4.84447	-4.75655	-4.66995	-4.58637	-4.50664	-4.43105	-4.35945	-4.29145	-4.22656	-4.16429	-4.10409	-4.04545	-3.98796	-3.93129	-3.8751	-3.8191	-3.76309	-3.70693
																														-5.03352	-4.95599	-4.87198	-4.78518	-4.69898	-4.61546	-4.5356	-4.45977	-4.38797	-4.31983	-4.25489	-4.19263	-4.13255	-4.07412	-4.01689	-3.96054	-3.90472	-3.84912	-3.79351	-3.73774
																															-4.97991	-4.89891	-4.81367	-4.72824	-4.64501	-4.56518	-4.48924	-4.41727	-4.349	-4.28398	-4.22172	-4.16169	-4.10341	-4.0464	-3.99032	-3.93481	-3.87957	-3.82434	-3.76895
																															-5.0026	-4.92482	-4.84186	-4.75773	-4.67512	-4.59554	-4.51962	-4.44753	-4.37913	-4.31402	-4.2517	-4.19165	-4.13341	-4.07653	-4.02063	-3.96537	-3.91044	-3.85555	-3.80052
																																-4.94988	-4.8699	-4.78753	-4.70588	-4.62678	-4.55105	-4.47894	-4.41039	-4.34515	-4.28269	-4.22253	-4.16423	-4.10735	-4.05151	-3.99639	-3.94168	-3.88711	-3.83244
																																-4.97423	-4.89779	-4.81762	-4.73734	-4.65898	-4.58361	-4.51157	-4.44291	-4.37747	-4.3148	-4.25443	-4.19594	-4.13892	-4.08301	-4.02791	-3.97334	-3.91901	-3.86469
																																	-4.92491	-4.84769	-4.76935	-4.6921	-4.6173	-4.54546	-4.47674	-4.41105	-4.34809	-4.28743	-4.22863	-4.17135	-4.11524	-4.06004	-4.00549	-3.95132	-3.89729
																																	-4.95136	-4.87774	-4.80185	-4.7261	-4.65205	-4.58054	-4.51183	-4.44591	-4.3826	-4.32156	-4.26238	-4.20474	-4.14832	-4.0929	-4.03825	-3.98414	-3.93033
																																		-4.9075	-4.83453	-4.76067	-4.68768	-4.61665	-4.54802	-4.48193	-4.41827	-4.35681	-4.2972	-4.23912	-4.18232	-4.12659	-4.07176	-4.01762	-3.96394
																																		-4.9361	-4.86679	-4.79537	-4.72383	-4.6535	-4.5851	-4.51891	-4.45495	-4.39309	-4.33303	-4.27452	-4.21731	-4.16122	-4.10615	-4.05189	-3.99825
																																			-4.89798	-4.82955	-4.75993	-4.69064	-4.6227	-4.55656	-4.49241	-4.43021	-4.36978	-4.31088	-4.2533	-4.19688	-4.14151	-4.08708	-4.03341
																																			-4.92703	-4.86236	-4.79527	-4.7275	-4.66032	-4.59451	-4.53036	-4.46797	-4.40727	-4.34811	-4.29025	-4.23354	-4.17792	-4.12331	-4.06955
																																				-4.89295	-4.82902	-4.76333	-4.6974	-4.63225	-4.56841	-4.50607	-4.4453	-4.38602	-4.32804	-4.27119	-4.21539	-4.16062	-4.10679
																																				-4.92018	-4.86011	-4.79723	-4.73319	-4.6692	-4.60605	-4.5441	-4.48353	-4.42436	-4.36647	-4.30968	-4.25389	-4.19905	-4.14516
																																					-4.88776	-4.82833	-4.76684	-4.70463	-4.64266	-4.58155	-4.52157	-4.46283	-4.40529	-4.3488	-4.29323	-4.23851	-4.18466
																																					-4.91091	-4.85555	-4.79739	-4.73769	-4.67755	-4.6178	-4.5589	-4.50101	-4.44415	-4.38825	-4.33318	-4.27882	-4.2252
																																						-4.87814	-4.82395	-4.76756	-4.70999	-4.65224	-4.59495	-4.53839	-4.48263	-4.42768	-4.37342	-4.31973	-4.26657
																																							-4.84574	-4.79336	-4.73915	-4.68413	-4.62905	-4.57436	-4.52021	-4.46663	-4.41355	-4.36084	-4.30843
																																								-4.81454	-4.76432	-4.71268	-4.66047	-4.60827	-4.55627	-4.50454	-4.45304	-4.40169	-4.35039
																																								-4.83081	-4.78477	-4.73712	-4.68847	-4.63936	-4.5901	-4.54077	-4.49135	-4.44175	-4.39193
																																									-4.79976	-4.75659	-4.71222	-4.66691	-4.62098	-4.57463	-4.52782	-4.48047	-4.43254
																																										-4.77073	-4.73104	-4.69018	-4.6482	-4.6054	-4.56175	-4.51718	-4.47163
																																										-4.77958	-4.74464	-4.70852	-4.67104	-4.63232	-4.59239	-4.55114	-4.50851
																																											-4.75315	-4.72159	-4.68887	-4.6547	-4.61897	-4.58157	-4.5424
																																												-4.72917	-4.70115	-4.67185	-4.64078	-4.60771	-4.57252
																																												-4.73159	-4.70777	-4.68326	-4.65714	-4.62882	-4.59808
																																													-4.70938	-4.68897	-4.6676	-4.64425	-4.61831
																																														-4.68965	-4.67226	-4.65363	-4.63266
																																															-4.67187	-4.65719	-4.64098
																																															-4.66755	-4.65583	-4.64351
																																																-4.65086	-4.64127
																																																	-4.63572

[truncated: 170 more columns]

## Sheet: OS_std

																																																	0.299379
																																																0.285997	0.289696
																																															0.270721	0.276537	0.279521
																																														0.254377	0.26212	0.267345	0.269869
																																													0.23905	0.247796	0.254729	0.259315	0.2615
																																												0.225277	0.234847	0.242866	0.248956	0.25294	0.254894
																																										0.201913	0.213201	0.223611	0.232535	0.239688	0.244979	0.248461	0.250318
																																									0.191063	0.20304	0.214255	0.22402	0.232046	0.238294	0.242872	0.245984	0.247892
																																								0.181679	0.194709	0.206797	0.217399	0.226235	0.233279	0.238678	0.242669	0.24555	0.24763
																																							0.172424	0.187417	0.200755	0.212415	0.222166	0.230011	0.236134	0.240829	0.244412	0.24723	0.24951
																																						0.161928	0.179294	0.194874	0.20823	0.219313	0.228211	0.235169	0.240539	0.244743	0.248125	0.250969	0.253401
																																					0.149919	0.169404	0.187662	0.203543	0.21668	0.227175	0.235337	0.241608	0.246477	0.250389	0.253635	0.256432	0.258804
																																				0.136439	0.158023	0.178727	0.197352	0.213161	0.225919	0.235855	0.243422	0.249225	0.253747	0.257426	0.260454	0.262963	0.26498
																																			0.121479	0.144787	0.167912	0.189303	0.208001	0.223508	0.235799	0.245224	0.252316	0.25772	0.261855	0.265136	0.267755	0.269737	0.271167
																																		0.105483	0.129915	0.154821	0.178966	0.200697	0.219235	0.234327	0.246099	0.255024	0.2616	0.26646	0.270057	0.272753	0.274694	0.276008	0.27682
																																	0.0890871	0.114087	0.140189	0.166422	0.190976	0.212627	0.230783	0.245343	0.256496	0.264745	0.270675	0.274857	0.277729	0.279577	0.280722	0.281347	0.281588
																																0.0729042	0.0979525	0.124577	0.152063	0.179016	0.203583	0.224822	0.242352	0.256157	0.266551	0.274007	0.279119	0.282423	0.284291	0.285216	0.285542	0.285509	0.285255
																																0.0821646	0.108776	0.136866	0.16539	0.192405	0.216527	0.237034	0.25366	0.266555	0.276051	0.282501	0.286532	0.2886	0.289366	0.28939	0.288985	0.288388	0.287741
																															0.0671715	0.0933835	0.121457	0.150673	0.17958	0.206226	0.229553	0.249004	0.264521	0.276318	0.284721	0.289861	0.292441	0.293205	0.292918	0.292105	0.291056	0.289995	0.289041
																														0.0533095	0.078912	0.106571	0.135903	0.165876	0.194501	0.220315	0.242488	0.26064	0.274783	0.28514	0.291991	0.29556	0.29666	0.296232	0.295007	0.293442	0.29185	0.290417	0.289173
																														0.0657281	0.0927257	0.121659	0.151872	0.181945	0.209893	0.234558	0.255306	0.27189	0.284363	0.292918	0.297809	0.299631	0.299316	0.297804	0.295744	0.293556	0.291529	0.289772	0.288195
																													0.0539276	0.0802822	0.108607	0.138574	0.169279	0.198798	0.225656	0.248858	0.2679	0.282612	0.293051	0.29936	0.302138	0.30223	0.300622	0.298144	0.295358	0.292666	0.290278	0.28821	0.28627
																												0.0432858	0.0692155	0.0970069	0.126489	0.15708	0.187619	0.216233	0.241637	0.263047	0.28005	0.292503	0.300431	0.304343	0.305062	0.303574	0.300798	0.297475	0.294106	0.29101	0.288306	0.285892	0.283483
																												0.0591371	0.0866707	0.115858	0.146278	0.177075	0.206841	0.234023	0.257579	0.27683	0.291387	0.301081	0.306336	0.307891	0.30672	0.303826	0.300048	0.296039	0.292214	0.288788	0.285763	0.282944	0.279989
																											0.0493839	0.0769549	0.10614	0.136588	0.167586	0.197973	0.226429	0.251751	0.273079	0.28975	0.301354	0.308104	0.310709	0.310094	0.307271	0.30319	0.298603	0.294064	0.289868	0.286121	0.282726	0.279421	0.275893
																											0.0670786	0.0965244	0.127285	0.158678	0.189634	0.219089	0.245828	0.268909	0.287608	0.301186	0.309621	0.313468	0.31362	0.311115	0.306908	0.30187	0.29667	0.291717	0.287199	0.283112	0.279287	0.275418	0.271293
																										0.0563744	0.086163	0.11746	0.149538	0.181307	0.211784	0.239876	0.264546	0.284992	0.300575	0.310833	0.316127	0.317257	0.315242	0.311127	0.305792	0.300012	0.294348	0.289075	0.284235	0.279747	0.275407	0.27097	0.266297
																									0.0445596	0.0745419	0.106278	0.139213	0.172074	0.203828	0.23347	0.259892	0.282194	0.299652	0.311762	0.318626	0.320915	0.3196	0.315755	0.310313	0.304082	0.29773	0.291703	0.286134	0.280936	0.275998	0.271125	0.266163	0.261025
																									0.0616476	0.0935355	0.126988	0.161069	0.194346	0.225786	0.25426	0.278729	0.298335	0.312401	0.320963	0.324584	0.324158	0.320734	0.315347	0.308826	0.301891	0.295091	0.288732	0.282816	0.277239	0.271841	0.266489	0.261091	0.255595
																								0.0476206	0.079443	0.113125	0.148028	0.182729	0.216002	0.246749	0.273761	0.295937	0.312378	0.322962	0.328144	0.328812	0.326001	0.320813	0.314151	0.306772	0.299288	0.292103	0.285389	0.279103	0.27313	0.267319	0.261579	0.255857	0.250125
																								0.0641732	0.0977851	0.133023	0.16889	0.203854	0.236775	0.266419	0.291588	0.310956	0.324075	0.331273	0.333386	0.33147	0.326659	0.319986	0.312282	0.304203	0.296238	0.288698	0.281644	0.275014	0.268675	0.262524	0.256505	0.250575	0.244721
																							0.0478473	0.0812357	0.116537	0.153091	0.189421	0.224236	0.256382	0.284492	0.307283	0.323584	0.333411	0.337469	0.336843	0.332709	0.326247	0.318358	0.309798	0.301124	0.292752	0.284891	0.277532	0.270593	0.263958	0.257569	0.251377	0.24535	0.239476
																							0.0635674	0.09869	0.135476	0.17291	0.209409	0.24376	0.274732	0.300922	0.320857	0.333934	0.340563	0.341754	0.338731	0.33275	0.324891	0.316003	0.306729	0.297578	0.288879	0.280742	0.27313	0.265939	0.2591	0.25257	0.246304	0.240274	0.234469
																						0.0447856	0.0796262	0.11641	0.154486	0.192382	0.228757	0.26236	0.291715	0.315447	0.332293	0.342144	0.345758	0.344348	0.339232	0.331701	0.322691	0.312968	0.303136	0.29363	0.284677	0.276325	0.268516	0.261162	0.254214	0.247634	0.24138	0.235427	0.229762
																						0.0592941	0.0958834	0.134149	0.173122	0.21125	0.24728	0.279852	0.307256	0.328083	0.341686	0.348406	0.349234	0.345499	0.33859	0.329722	0.31973	0.309345	0.299103	0.289349	0.280224	0.271731	0.263804	0.256375	0.249404	0.242851	0.236682	0.230871	0.2254
																					0.0376586	0.073863	0.112172	0.151736	0.191216	0.229322	0.264774	0.295982	0.320964	0.338749	0.349167	0.352922	0.351202	0.345405	0.33696	0.326932	0.316137	0.305257	0.294743	0.284831	0.275608	0.26705	0.25909	0.25167	0.244749	0.23829	0.232264	0.226644	0.221407
																					0.0503588	0.0882579	0.128167	0.16866	0.208467	0.246358	0.28092	0.310304	0.332676	0.347424	0.35483	0.355865	0.351859	0.344273	0.334491	0.323483	0.312062	0.300833	0.290151	0.280163	0.270924	0.262379	0.254462	0.247117	0.240306	0.233995	0.228157	0.222764	0.217785
																				0.0258844	0.0627954	0.102199	0.143411	0.184689	0.224726	0.262268	0.29573	0.322883	0.342472	0.354241	0.358823	0.357398	0.351361	0.342253	0.331299	0.319501	0.307632	0.296187	0.285426	0.275443	0.266256	0.257794	0.249984	0.242769	0.236114	0.229992	0.224376	0.219234	0.214527
																				0.0366749	0.074964	0.115693	0.157979	0.199887	0.239997	0.276915	0.308888	0.333691	0.350477	0.359394	0.36136	0.35771	0.349877	0.339403	0.327483	0.315098	0.302941	0.291389	0.280644	0.270752	0.261682	0.253358	0.245703	0.23866	0.232199	0.226296	0.220925	0.216046	0.211614
																				0.0473466	0.0869536	0.128898	0.172086	0.214473	0.254493	0.290532	0.320611	0.342873	0.356848	0.363035	0.362578	0.356924	0.347511	0.335859	0.323176	0.310382	0.298065	0.286519	0.275878	0.266145	0.257255	0.249116	0.241654	0.234816	0.228577	0.222913	0.217798	0.213185	0.209023
																			0.0197861	0.0579438	0.0988604	0.141976	0.185913	0.228619	0.268395	0.303365	0.331128	0.350613	0.361742	0.3653	0.362581	0.355086	0.344303	0.331712	0.318488	0.305458	0.2931	0.281658	0.271197	0.261678	0.253012	0.245097	0.237857	0.231248	0.22525	0.219837	0.21498	0.210631	0.206729
																			0.0290574	0.068472	0.110692	0.154974	0.199473	0.242295	0.281549	0.314981	0.340303	0.356967	0.3653	0.36635	0.361528	0.352367	0.340421	0.327115	0.313529	0.300398	0.288109	0.276852	0.266638	0.257383	0.248974	0.241311	0.234319	0.22796	0.222213	0.217057	0.212456	0.208362	0.204707
																			0.0382435	0.0788611	0.122281	0.16756	0.212563	0.255363	0.2939	0.32533	0.348047	0.361917	0.367576	0.366285	0.359563	0.34895	0.336045	0.322212	0.30842	0.295296	0.283161	0.272152	0.262228	0.253273	0.245155	0.237766	0.231042	0.224945	0.219457	0.214556	0.210206	0.206355	0.202929
																		0.00865237	0.0473209	0.0890793	0.133587	0.179705	0.225066	0.267565	0.304931	0.334225	0.354329	0.365492	0.36863	0.365186	0.356751	0.344928	0.331289	0.31711	0.303236	0.290216	0.278312	0.267604	0.258	0.249369	0.241561	0.234465	0.228022	0.222196	0.216967	0.212315	0.208206	0.204584	0.201366
																		0.0165697	0.056279	0.0991276	0.144635	0.191461	0.237025	0.278977	0.314748	0.341724	0.359221	0.367787	0.368597	0.3632	0.353261	0.340449	0.32627	0.311885	0.298046	0.285214	0.273603	0.263229	0.253974	0.245685	0.2382	0.23141	0.225255	0.219701	0.214729	0.210318	0.206436	0.203024	0.199992
																		0.0243681	0.0650882	0.108989	0.155429	0.202838	0.248451	0.289682	0.323443	0.347921	0.362835	0.368947	0.367627	0.360519	0.349321	0.335702	0.321127	0.306635	0.292915	0.280339	0.269066	0.259056	0.250169	0.242237	0.23508	0.228601	0.222736	0.217451	0.212728	0.208547	0.204877	0.201655	0.198782
																		0.0319804	0.0736666	0.118575	0.165878	0.213689	0.2591	0.299138	0.330794	0.352799	0.365232	0.369055	0.365812	0.357214	0.344995	0.330769	0.315927	0.30143	0.287898	0.275634	0.264739	0.255111	0.246601	0.239026	0.232203	0.226035	0.220458	0.215434	0.210949	0.206986	0.203511	0.200457	0.197718
																	0.000210316	0.0393029	0.0818651	0.127687	0.175759	0.223728	0.268769	0.30721	0.336693	0.356317	0.366435	0.368187	0.363249	0.353397	0.340381	0.325737	0.310745	0.296328	0.28304	0.271126	0.26063	0.251403	0.243275	0.236055	0.229566	0.223704	0.218406	0.213635	0.209376	0.205617	0.202321	0.199415	0.196784
																	0.00649526	0.0462273	0.0894992	0.135997	0.184506	0.232358	0.276696	0.313592	0.341049	0.358482	0.366499	0.366425	0.36004	0.349193	0.335577	0.320647	0.305622	0.291369	0.278374	0.266838	0.256752	0.247931	0.240185	0.233322	0.227162	0.221598	0.216569	0.212039	0.207994	0.204423	0.201288	0.198509	0.195963
																	0.0124837	0.0527096	0.0965059	0.143442	0.192108	0.239607	0.282991	0.318376	0.343965	0.359399	0.365535	0.363889	0.356306	0.344683	0.330624	0.31554	0.300588	0.286573	0.273917	0.262785	0.253114	0.244698	0.237333	0.230819	0.22498	0.219704	0.214932	0.210629	0.206785	0.203385	0.200389	0.197712	0.195225
																	0.0181942	0.0587743	0.102934	0.15013	0.198779	0.245775	0.288038	0.321858	0.345655	0.35926	0.363719	0.360727	0.352166	0.339956	0.32559	0.310466	0.295675	0.281959	0.269679	0.258962	0.249711	0.2417	0.23471	0.228537	0.223005	0.218004	0.213477	0.209391	0.205731	0.202483	0.199605	0.197008	0.194555
																	0.0236746	0.0644852	0.108878	0.156216	0.204767	0.251212	0.292187	0.324351	0.346385	0.358295	0.36126	0.357109	0.347764	0.335095	0.320549	0.305484	0.290928	0.277554	0.26567	0.255375	0.246544	0.238932	0.232309	0.22646	0.221221	0.216482	0.212187	0.208303	0.204814	0.201701	0.198921	0.196381	0.19394
																-0.00832596	0.0289863	0.0699168	0.114426	0.161797	0.210193	0.256131	0.295628	0.326062	0.346364	0.35668	0.35831	0.353164	0.343218	0.330203	0.315581	0.300654	0.286383	0.273379	0.261909	0.252035	0.243614	0.236386	0.230111	0.224571	0.21961	0.21512	0.211043	0.207347	0.204012	0.201017	0.198319	0.195819	0.193364
																-0.00311274	0.0341977	0.0751504	0.119653	0.166894	0.214913	0.260121	0.298261	0.327077	0.345747	0.354581	0.35502	0.349021	0.338604	0.325354	0.310746	0.296019	0.282068	0.269454	0.258407	0.248948	0.24092	0.234058	0.228106	0.222855	0.218155	0.213899	0.210025	0.206501	0.203307	0.200414	0.197776	0.195293	0.192808
																0.00216278	0.0393988	0.0802942	0.124692	0.171672	0.219145	0.263424	0.300248	0.327559	0.344704	0.352176	0.351539	0.344808	0.334007	0.32062	0.306093	0.291606	0.277998	0.265787	0.255164	0.246109	0.238448	0.231922	0.226272	0.221293	0.216837	0.212799	0.209114	0.205748	0.202679	0.199874	0.197279	0.194792	0.192262
																0.00757926	0.0446799	0.0854606	0.129695	0.176341	0.223155	0.266347	0.301815	0.327689	0.343377	0.349583	0.347977	0.340634	0.329514	0.31606	0.301663	0.28744	0.274185	0.262377	0.252168	0.243501	0.23618	0.229963	0.224594	0.219867	0.215637	0.211802	0.208292	0.205071	0.202113	0.199382	0.196816	0.194308	0.191717
																0.0131985	0.0501054	0.0907247	0.134765	0.18106	0.227172	0.269094	0.303087	0.327499	0.341821	0.346877	0.344422	0.336565	0.32518	0.311706	0.297468	0.283529	0.270631	0.259216	0.249399	0.241096	0.234094	0.228164	0.223053	0.21856	0.21454	0.21089	0.207542	0.204452	0.201593	0.198925	0.196376	0.193829	0.191165
																0.0190566	0.0556959	0.0960872	0.139888	0.185822	0.231252	0.271681	0.304085	0.327031	0.340077	0.344091	0.340888	0.332583	0.321008	0.30757	0.293522	0.279874	0.267331	0.256293	0.246846	0.238881	0.232178	0.226511	0.221639	0.217361	0.213532	0.210052	0.20685	0.203877	0.201103	0.198482	0.195935	0.193342	0.190597
																0.0251682	0.0614315	0.101474	0.144906	0.190319	0.234825	0.273811	0.304698	0.326265	0.338136	0.341242	0.337394	0.328738	0.31702	0.303652	0.289818	0.27647	0.264278	0.253601	0.244503	0.236853	0.230426	0.224998	0.220344	0.216262	0.212606	0.209277	0.206204	0.203336	0.200635	0.198047	0.195488	0.192839	0.190009
																0.0315437	0.0672849	0.106802	0.149679	0.194401	0.237758	0.275366	0.304882	0.325227	0.336075	0.338388	0.333988	0.325037	0.313232	0.299964	0.286363	0.273319	0.261469	0.251138	0.242367	0.235009	0.228837	0.22363	0.219171	0.215261	0.211756	0.208559	0.2056	0.202823	0.200181	0.197616	0.195033	0.19232	0.189399
																0.0382067	0.0732478	0.112013	0.154074	0.197848	0.240018	0.276361	0.30468	0.323984	0.333962	0.335599	0.330727	0.32152	0.309661	0.296522	0.283165	0.270427	0.258906	0.2489	0.240436	0.233348	0.227411	0.222403	0.218115	0.214354	0.210979	0.207894	0.20503	0.202329	0.199736	0.197186	0.194565	0.191781	0.188766
																	0.0793564	0.117141	0.158143	0.200776	0.241738	0.276926	0.304208	0.322639	0.331887	0.332951	0.327678	0.318252	0.306365	0.293358	0.280245	0.267804	0.256598	0.246897	0.238712	0.231869	0.226142	0.221313	0.217173	0.213537	0.21027	0.207278	0.204491	0.201849	0.19929	0.196738	0.194076	0.191219	0.188111
																	0.0856684	0.122289	0.162033	0.203379	0.243111	0.277234	0.303605	0.321313	0.329947	0.330528	0.324914	0.315296	0.303399	0.29051	0.277622	0.265464	0.254552	0.245128	0.237193	0.230566	0.225023	0.22035	0.216337	0.212805	0.209625	0.206707	0.203981	0.201383	0.198842	0.196274	0.193564	0.190634	0.187438
																	0.0922952	0.127599	0.16592	0.205854	0.244312	0.2774	0.302967	0.32007	0.328226	0.328418	0.322531	0.312759	0.300838	0.28804	0.275334	0.263417	0.252764	0.243587	0.235869	0.229429	0.224045	0.219504	0.215595	0.212146	0.209037	0.20618	0.2035	0.200931	0.198397	0.195799	0.193033	0.190031	0.186751
																		0.133202	0.169964	0.208385	0.24553	0.277612	0.30246	0.319044	0.326811	0.326704	0.320606	0.31069	0.298721	0.285972	0.273396	0.261666	0.251228	0.24226	0.234725	0.228442	0.223189	0.218754	0.214931	0.211551	0.208499	0.205689	0.203043	0.200493	0.197958	0.195319	0.192492	0.189418	0.18606
																		0.139159	0.174293	0.211127	0.246936	0.278053	0.30227	0.318398	0.325829	0.325464	0.319196	0.309117	0.297061	0.284318	0.27182	0.26022	0.249941	0.241133	0.233744	0.227587	0.22244	0.218089	0.214334	0.211012	0.208006	0.205231	0.202608	0.200064	0.197512	0.194831	0.191942	0.1888	0.185371
																		0.145587	0.179028	0.214204	0.248664	0.278864	0.302525	0.318287	0.325419	0.324794	0.31832	0.30805	0.295854	0.283071	0.270601	0.259071	0.248886	0.24019	0.232911	0.226847	0.221783	0.2175	0.213798	0.210523	0.207554	0.204804	0.202195	0.199645	0.197065	0.194337	0.19139	0.188183	0.184692
																			0.184262	0.2177	0.250816	0.280186	0.303395	0.318875	0.325711	0.324792	0.318034	0.307505	0.295104	0.282223	0.269722	0.258205	0.248055	0.239414	0.232202	0.226209	0.221209	0.21698	0.21332	0.210082	0.20714	0.204408	0.201805	0.199242	0.196625	0.193847	0.190842	0.187576	0.18403
																			0.190026	0.22169	0.253485	0.282147	0.305018	0.320267	0.326748	0.325473	0.318336	0.307471	0.294806	0.281753	0.269156	0.257598	0.247432	0.238806	0.231624	0.225672	0.220715	0.216526	0.2129	0.209687	0.206766	0.204043	0.201439	0.198861	0.196199	0.193367	0.190306	0.186987	0.183394
																			0.196544	0.22649	0.256847	0.284875	0.307437	0.322342	0.328417	0.326718	0.319141	0.307881	0.294897	0.281611	0.268865	0.257221	0.247007	0.238356	0.231169	0.225232	0.220298	0.216134	0.212532	0.209339	0.20643	0.20371	0.201096	0.198493	0.195784	0.192898	0.189786	0.186418	0.182785
																				0.232275	0.261249	0.288486	0.310647	0.324989	0.330563	0.328371	0.32032	0.308632	0.295291	0.281727	0.268799	0.257041	0.246752	0.238048	0.230835	0.224886	0.219958	0.215806	0.212218	0.209038	0.206136	0.203414	0.200783	0.198145	0.195387	0.192448	0.189285	0.185876	0.18221
																				0.238768	0.266394	0.292625	0.31412	0.327862	0.33293	0.330245	0.321726	0.309604	0.295889	0.282023	0.268906	0.257021	0.246641	0.23787	0.23061	0.22463	0.219692	0.215542	0.211962	0.208791	0.205894	0.203165	0.200511	0.197829	0.195017	0.192022	0.188811	0.185364	0.181674
																				0.245692	0.271917	0.296946	0.317593	0.330699	0.335272	0.332153	0.32321	0.310674	0.296601	0.282453	0.269142	0.257124	0.246646	0.237801	0.23048	0.224461	0.219496	0.21534	0.211763	0.208597	0.205704	0.202969	0.200291	0.197556	0.194683	0.191629	0.18837	0.184889	0.181178
																					0.277457	0.301135	0.320866	0.333328	0.337425	0.333921	0.324602	0.3117	0.297309	0.282913	0.26943	0.257296	0.246734	0.237818	0.230438	0.22437	0.219369	0.215197	0.211621	0.208457	0.205567	0.202823	0.200115	0.197327	0.194391	0.191277	0.187968	0.184453	0.180726
																					0.282675	0.304982	0.323835	0.335654	0.339272	0.335391	0.325747	0.312549	0.297898	0.283301	0.269682	0.257473	0.24686	0.237896	0.230464	0.224344	0.219309	0.215118	0.211535	0.208375	0.205486	0.202732	0.199993	0.19715	0.194151	0.190974	0.187614	0.184064	0.18032
																					0.287713	0.308715	0.326559	0.337637	0.340722	0.336458	0.326532	0.313111	0.29827	0.283528	0.269819	0.257591	0.24698	0.238004	0.230544	0.224385	0.219313	0.215099	0.211506	0.208347	0.205461	0.202699	0.199927	0.197033	0.19397	0.19073	0.187315	0.183729	0.179968
																						0.312072	0.328844	0.339119	0.341636	0.33699	0.326817	0.31326	0.298326	0.283519	0.269789	0.2576	0.247045	0.238108	0.230657	0.224483	0.219383	0.215142	0.211532	0.208368	0.205486	0.202722	0.199916	0.196974	0.193852	0.19055	0.18708	0.183454	0.179674
																						0.314488	0.330305	0.339812	0.341791	0.336825	0.326498	0.312895	0.297973	0.283208	0.269547	0.257454	0.247012	0.238171	0.230777	0.22462	0.219509	0.215243	0.211615	0.208437	0.20555	0.202782	0.19995	0.196967	0.193796	0.190438	0.186914	0.183246	0.179444
																						0.315656	0.330569	0.339351	0.340878	0.335726	0.325398	0.311876	0.297109	0.282507	0.269009	0.257089	0.246833	0.238154	0.230874	0.224775	0.219677	0.215396	0.211754	0.208561	0.205658	0.202878	0.200027	0.19701	0.193799	0.190394	0.186821	0.183111	0.179282
																							0.329157	0.337245	0.338485	0.33338	0.32328	0.31005	0.295613	0.281326	0.268115	0.25646	0.246473	0.238022	0.230916	0.224926	0.219878	0.215606	0.211954	0.20875	0.205826	0.203018	0.200143	0.1971	0.193854	0.190412	0.186799	0.183051	0.179194
																							0.32505	0.332802	0.334133	0.329446	0.31989	0.307239	0.293362	0.279587	0.266816	0.255544	0.245909	0.237754	0.230883	0.225056	0.220102	0.21587	0.212224	0.209013	0.206069	0.203221	0.200308	0.197235	0.193962	0.19049	0.186846	0.183065	0.179181
																							0.317842	0.325717	0.32751	0.32365	0.31505	0.30332	0.290275	0.277242	0.265092	0.254332	0.245134	0.237344	0.230763	0.225152	0.220339	0.216185	0.212569	0.209362	0.206402	0.203504	0.200538	0.197423	0.194121	0.190625	0.186956	0.183151	0.179244
																							0.307564	0.315877	0.318529	0.315934	0.308695	0.298255	0.286351	0.274298	0.262946	0.252826	0.244147	0.236789	0.230553	0.225209	0.220582	0.216547	0.21299	0.209797	0.206819	0.203875	0.200849	0.197679	0.194335	0.190814	0.187127	0.183302	0.179378
																							0.295459	0.304001	0.307639	0.306526	0.300941	0.292104	0.281625	0.270773	0.260399	0.251057	0.242984	0.236124	0.230284	0.225248	0.22085	0.216968	0.213497	0.210331	0.207337	0.204345	0.201254	0.198019	0.19462	0.19106	0.187353	0.183513	0.179577
																								0.290387	0.295096	0.295645	0.291966	0.285015	0.276201	0.266747	0.257526	0.249091	0.241717	0.2354	0.229995	0.225303	0.221167	0.217466	0.214103	0.21098	0.207976	0.204934	0.201773	0.198464	0.194994	0.191379	0.187634	0.183776	0.17983
																								0.275148	0.281186	0.283502	0.281962	0.277166	0.27023	0.262355	0.254423	0.247004	0.240412	0.234691	0.229745	0.225428	0.221569	0.218067	0.214829	0.211763	0.208755	0.20566	0.202419	0.199024	0.195472	0.191783	0.187982	0.184093	0.180135
																								0.259423	0.266663	0.270655	0.271243	0.268735	0.263837	0.25769	0.251173	0.244876	0.239142	0.234066	0.229615	0.225677	0.222102	0.218799	0.215694	0.212694	0.20968	0.206528	0.203201	0.199708	0.196061	0.192287	0.188415	0.184476	0.180494
																								0.243409	0.251526	0.257281	0.260084	0.259902	0.257163	0.252866	0.247859	0.242773	0.237962	0.233581	0.229648	0.226083	0.222787	0.219684	0.216708	0.213776	0.210751	0.207542	0.204124	0.200524	0.196774	0.192905	0.188952	0.184949	0.180923
																								0.227461	0.236097	0.243711	0.248756	0.250872	0.250367	0.248009	0.244592	0.240757	0.236915	0.23326	0.229854	0.226665	0.223637	0.220724	0.217869	0.214989	0.211953	0.208691	0.205188	0.201482	0.197624	0.193653	0.18961	0.185532	0.181449
																								0.212301	0.221494	0.230601	0.237659	0.241986	0.243649	0.243236	0.241428	0.238853	0.236002	0.233094	0.230223	0.227417	0.224652	0.221912	0.219164	0.216329	0.213277	0.209959	0.206381	0.202576	0.198611	0.194537	0.190399	0.186239	0.182088
																									0.207767	0.218017	0.226841	0.233284	0.237082	0.238589	0.238376	0.237068	0.235195	0.233035	0.230707	0.228296	0.225801	0.223231	0.22058	0.21778	0.214708	0.211338	0.207688	0.203796	0.199732	0.195559	0.191328	0.187082	0.182858
																									0.194619	0.205554	0.216202	0.224744	0.230631	0.234024	0.235406	0.235372	0.234466	0.233042	0.231262	0.229242	0.22702	0.224628	0.222074	0.219307	0.216221	0.2128	0.209086	0.205124	0.200975	0.196714	0.192393	0.188065	0.183767
																									0.182384	0.193989	0.206088	0.216472	0.224318	0.229547	0.232482	0.233714	0.233772	0.23306	0.231802	0.230163	0.22822	0.226023	0.223586	0.220857	0.217763	0.214309	0.210543	0.206525	0.202314	0.19798	0.193585	0.189183	0.184817
																									0.171151	0.183266	0.196447	0.208409	0.218084	0.225091	0.229545	0.232002	0.233002	0.23298	0.232206	0.230931	0.229277	0.227302	0.225017	0.222346	0.219261	0.2158	0.212011	0.207959	0.20371	0.199329	0.194883	0.190426	0.186004
																										0.173152	0.18684	0.200385	0.211826	0.22053	0.226459	0.230093	0.232012	0.232661	0.232358	0.231422	0.230048	0.228309	0.226205	0.223644	0.220619	0.21719	0.213424	0.209379	0.205121	0.200726	0.19626	0.191775	0.187316
																										0.163823	0.177955	0.19267	0.205581	0.21577	0.223103	0.227866	0.23064	0.231938	0.232105	0.231494	0.23039	0.228899	0.227008	0.224616	0.221721	0.218385	0.214695	0.21071	0.206496	0.202129	0.19768	0.193201	0.188732
																										0.155313	0.169722	0.18522	0.199311	0.210831	0.219415	0.225231	0.228795	0.230675	0.231312	0.231032	0.23019	0.228944	0.227294	0.225127	0.222434	0.219269	0.215721	0.211863	0.207759	0.203481	0.199097	0.194664	0.190221
																										0.147639	0.16199	0.177682	0.192943	0.205689	0.215358	0.222141	0.226456	0.228881	0.229914	0.229933	0.229334	0.228338	0.226944	0.225048	0.222628	0.219722	0.216401	0.212747	0.208828	0.20471	0.200455	0.196118	0.19174
																											0.155112	0.170877	0.186911	0.200588	0.211164	0.218728	0.223685	0.226572	0.2279	0.228155	0.227774	0.226999	0.225866	0.224271	0.222185	0.219619	0.216623	0.213265	0.209618	0.205734	0.201676	0.197496	0.193237
																											0.149063	0.164716	0.181109	0.19557	0.207008	0.215252	0.220686	0.223929	0.225477	0.225862	0.225571	0.224924	0.224025	0.222735	0.221023	0.218867	0.216283	0.213317	0.210032	0.206471	0.202685	0.198732	0.194654
																											0.143876	0.159141	0.175392	0.190735	0.203077	0.211977	0.217818	0.221252	0.222903	0.223296	0.222973	0.222317	0.221512	0.220472	0.21913	0.217416	0.215309	0.21282	0.209982	0.206832	0.203406	0.199755	0.195929
																												0.154567	0.170654	0.186571	0.199632	0.20914	0.215364	0.218925	0.220515	0.22077	0.220289	0.219469	0.218586	0.217676	0.216604	0.215294	0.213673	0.211709	0.209392	0.206735	0.203758	0.200496	0.196996
																												0.150982	0.166797	0.182952	0.196679	0.20685	0.213505	0.217202	0.218692	0.218695	0.21787	0.216733	0.2156	0.214608	0.213652	0.212624	0.211428	0.209984	0.208221	0.206119	0.203667	0.200879	0.197786
																												0.14841	0.16372	0.179653	0.194228	0.205168	0.212332	0.21623	0.21765	0.21736	0.216088	0.214446	0.212866	0.211561	0.210521	0.209619	0.208729	0.207721	0.20649	0.204965	0.203086	0.200839	0.198232
																													0.1618	0.177483	0.192558	0.204219	0.211952	0.21612	0.217523	0.216963	0.215203	0.212941	0.210715	0.208872	0.207505	0.206508	0.205762	0.205075	0.204294	0.203303	0.202006	0.200339	0.198276
																													0.161025	0.176385	0.191675	0.204043	0.212403	0.216936	0.218399	0.217614	0.215384	0.212452	0.209461	0.206865	0.204905	0.203575	0.20275	0.202212	0.20176	0.201227	0.20047	0.199376	0.197883
																													0.161404	0.176237	0.191281	0.204524	0.213678	0.218701	0.220313	0.219365	0.216704	0.213114	0.209308	0.205835	0.203056	0.201108	0.199944	0.19934	0.199044	0.198843	0.198542	0.197986	0.197061
																														0.177389	0.192162	0.205908	0.215816	0.2214	0.22326	0.222229	0.219201	0.214999	0.210382	0.205982	0.202256	0.199468	0.19767	0.196723	0.196359	0.196306	0.19633	0.196223	0.195828
																														0.179746	0.194162	0.208066	0.218653	0.224942	0.227164	0.226159	0.222853	0.218115	0.212734	0.207402	0.202664	0.198892	0.19624	0.194666	0.193956	0.193818	0.193979	0.194185	0.194229
																															0.197028	0.21061	0.222039	0.229199	0.231918	0.231068	0.227593	0.222406	0.216336	0.210116	0.204358	0.199519	0.195862	0.193436	0.192103	0.191604	0.191672	0.192002	0.192351
																															0.200917	0.214262	0.226207	0.23407	0.237383	0.236814	0.233302	0.227778	0.221114	0.214078	0.207336	0.201406	0.196644	0.193198	0.191007	0.1899	0.189618	0.189849	0.190318
																																0.218696	0.230796	0.239304	0.243346	0.243225	0.239825	0.234104	0.226966	0.219217	0.211559	0.204561	0.198653	0.194073	0.190863	0.188908	0.18802	0.18792	0.188305
																																0.223433	0.235251	0.244627	0.249605	0.250107	0.246981	0.241217	0.233754	0.22542	0.21695	0.208955	0.201915	0.196159	0.191821	0.18885	0.187123	0.186438	0.186516
																																	0.24026	0.250171	0.255924	0.257173	0.254526	0.248914	0.241301	0.23255	0.223406	0.21452	0.206422	0.1995	0.193977	0.189883	0.187152	0.185652	0.185175
																																	0.245328	0.255449	0.26192	0.264094	0.262151	0.256957	0.249426	0.240451	0.230814	0.221182	0.212128	0.204095	0.19738	0.192109	0.18827	0.185789	0.184524
																																		0.259845	0.267202	0.270485	0.269562	0.265086	0.257939	0.248986	0.239051	0.228846	0.218974	0.209926	0.202066	0.195601	0.190586	0.187008	0.184785
																																		0.26408	0.271965	0.276278	0.276604	0.273129	0.266657	0.258019	0.248021	0.237427	0.226894	0.216954	0.208023	0.200388	0.194167	0.189412	0.186099
																																			0.275842	0.281303	0.283086	0.280949	0.275456	0.267412	0.257622	0.246851	0.235816	0.225115	0.215215	0.206461	0.199052	0.193079	0.188585
																																			0.279755	0.285959	0.289137	0.288536	0.284272	0.277069	0.267725	0.257018	0.245671	0.23435	0.223599	0.21381	0.205249	0.198061	0.192338
																																				0.290248	0.294766	0.295774	0.29299	0.286891	0.278218	0.267787	0.256348	0.244584	0.233101	0.222382	0.212741	0.204382	0.197423
																																				0.294689	0.300116	0.302678	0.301556	0.296775	0.288974	0.279012	0.267674	0.255671	0.243628	0.232091	0.221466	0.212009	0.203859
																																					0.305116	0.309164	0.309748	0.306511	0.299803	0.290512	0.279462	0.267409	0.255011	0.242829	0.231338	0.220871	0.211599
																																					0.310142	0.315224	0.317384	0.315774	0.310423	0.302049	0.291489	0.279574	0.267011	0.25439	0.242201	0.230838	0.220543
																																						0.320629	0.324181	0.324267	0.320505	0.313307	0.303468	0.291899	0.279365	0.266501	0.253819	0.241731	0.230543
																																							0.330008	0.331608	0.32955	0.323846	0.315025	0.304055	0.291771	0.278867	0.265899	0.253302	0.241397
																																								0.337445	0.337126	0.333126	0.325688	0.315638	0.303867	0.291153	0.278119	0.265233	0.252836
																																								0.341371	0.342799	0.340672	0.334944	0.326165	0.315205	0.302948	0.290098	0.277166	0.264517
																																									0.346395	0.345937	0.342093	0.334976	0.325211	0.313748	0.301383	0.288678	0.276035
																																										0.348348	0.34647	0.341328	0.3332	0.322967	0.311456	0.299293	0.286934
																																										0.347728	0.347742	0.34468	0.338574	0.330007	0.319746	0.308477	0.296716
																																											0.345906	0.344611	0.340624	0.334122	0.325568	0.315599	0.3048
																																												0.340671	0.338701	0.334492	0.328111	0.319929	0.310512
																																												0.332947	0.332596	0.330582	0.326596	0.320662	0.313109
																																													0.322803	0.322376	0.320582	0.317077	0.311837
																																														0.310393	0.310101	0.308787	0.306008
																																															0.295767	0.295964	0.295405
																																															0.278906	0.279409	0.280317
																																																0.260806	0.261781
																																																	0.241645

[truncated: 170 more columns]
