# Supplementary material for: Limbus misrepresentation in parametric eye models
Source: PLoS One. 2020 Sep 24;15(9):e0236096. doi: 10.1371/journal.pone.0236096 (PMC7514007; doi:10.1371/journal.pone.0236096)
Supplement: S2 Data — (XLSX) [file pone.0236096.s002.xlsx]

## Sheet: ESP_5mm
Up to 5mm
				1	2	3	4	5	6	7	8	9	10	11	12	13	14	15	16	17	18	19	20	21	22	23	24	25		27	28	29	30				1	2	3	4	5	6	7	8	9	10	11	12	13
				shpere	shpere	shpere	shpere		conic	conic	conic	conic	conic		bi-conic	bi-conic	bi-conic	bi-conic	bi-conic	bi-conic	bi-conic	bi-conic	bi-conic	bi-conic		shpere	shpere	shpere									shpere	shpere	shpere	shpere		conic	conic	conic	conic	conic		bi-conic	bi-conic
			ESP																											actual	shpere	conic	biconic			ESP	Taiwan
				cornea	cornea	cornea	cornea		cornea	cornea	cornea	cornea	cornea		cornea	cornea	cornea	cornea	cornea	cornea	cornea	cornea	cornea	cornea		sclera	sclera	sclera		Limbus	Limbus	Limbus	Limbus				cornea	cornea	cornea			cornea	cornea	cornea	cornea	cornea		cornea	cornea
				R<5	R<5	R<5	R<5		R<5	R<5	R<5	R<5	R<5		R<5	R<5	R<5	R<5	R<5	R<5	R<5	R<5	R<5	R<5													R<5	R<5	R<5	R<5		R<5	R<5	R<5	R<5	R<5		R<5	R<5
		std	Right	0.28787	0.0583212	0.1846	0.145274		0.318825	0.169288	0.0514501	0.194754	0.151363		0.378937	0.341371	0.243576	0.225869	0	0	0.161358	0.0491268	0.201799	0.154981		0.819433	0.90701	0.0323562		1.76469	2.33355	2.60439	2.53523			Left	0.292315	0.0601607	0.229227	0.176288		0.33345	0.174429	0.0477486	0.227573	0.177919		0.399293	0.364474
		mean	OD	8.2345	0.191847	-0.831077	0.450768		8.08157	-0.189176	0.159774	-0.755313	0.411181		8.21312	7.80219	-0.256294	-0.362141	0	0	-0.067632	0.132048	-0.693333	0.503944		12.8316	-13.9067	0.0794363		-36.5384	-46.261	-45.24	-44.6462			OS	8.27032	0.197098	-0.858658	0.466368		8.13831	-0.174421	0.162919	-0.784467	0.428414		8.34269	7.80342
	N			Rcf	RMS	errLR	errLZ		R	Q	RMS	errLR	errLZ		Rx	Ry	Qx	Qy	Th_x	Th_y	Th_z	RMS	errLR	errLZ		R_bfs	Z_bfs	RMS		AL	AL1	AL2	AL3				Rcf	RMS	errLR	errLZ		R	Q	RMS	errLR	errLZ		Rx	Ry
	1			8.32949	0.176562	-0.807406	0.443156		8.22403	-0.143794	0.150572	-0.737011	0.403228		8.29376	8.07719	-0.15131	-0.26517	0	0	-0.0129215	0.137997	-0.69178	0.497455		12.0636	-12.9823	0.0720963		-36.7159	-45.3193	-44.6186	-44.3644				8.3835	0.159252	-0.69116	0.324522		8.3258	-0.0728979	0.148445	-0.662704	0.309389		8.53694	8.00175
	2			7.96282	0.205096	-0.872113	0.468532		7.83681	-0.16024	0.172614	-0.81012	0.438553		8.0549	7.45343	-0.23238	-0.369162	0	0	-0.350694	0.135364	-0.743558	0.550145		13.3485	-14.5221	0.0752755		-34.6431	-46.5985	-45.6443	-44.8468				7.98061	0.20631	-0.892725	0.471339		7.90344	-0.126603	0.173872	-0.826164	0.439175		8.29155	7.38393
	3			8.55422	0.13706	-0.534257	0.276248		9.00607	0.542192	0.235119	-0.734472	0.382365		9.24851	8.84475	0.757723	0.468616	0	0	0.0456385	0.274094	-0.771085	0.590035		12.9287	-13.9852	0.0995754		-37.6524	-46.0606	-49.2748	-49.6899				8.56251	0.0864904	-0.50274	0.252875		8.88747	0.391459	0.131117	-0.637009	0.323803		9.02223	8.78308
	4			8.20289	0.232716	-0.835352	0.435643		8.23398	0.0328059	0.241284	-0.846424	0.441175		8.31233	7.97557	-0.181383	-0.0302851	0	0	-0.0287773	0.20043	-0.761632	0.554063		13.6718	-14.9676	0.0825482		-35.6008	-48.2751	-48.4996	-47.6073				8.13996	0.23379	-1.04667	0.697938		8.09833	-0.0411132	0.224039	-1.03595	0.691543		8.17139	7.86736
	5			7.86908	0.274949	-0.915182	0.501923		7.83794	-0.0218353	0.271293	-0.915164	0.501913		7.93731	7.61187	-0.0148044	-0.228974	0	0	-0.0393194	0.228193	-0.842297	0.645825		12.5679	-13.8583	0.047045		-38.1846	-50.3309	-50.1578	-49.459				8.10881	0.195277	-0.787028	0.429389		8.08766	-0.0216419	0.19007	-0.779894	0.425483		8.24733	7.78837
	6			8.0835	0.196426	-0.808636	0.416311		8.19289	0.115244	0.224764	-0.852894	0.440185		8.45253	7.84409	0.133033	-0.0689054	0	0	-0.271112	0.182042	-0.790952	0.591169		12.8453	-14.1001	0.0517463		-37.9457	-49.283	-50.0893	-49.5498				8.39821	0.127093	-0.58172	0.325104		8.45174	0.0600337	0.134457	-0.603591	0.336995		8.64975	8.1841
	7			8.27808	0.143085	-0.871233	0.540536		8.15208	-0.10203	0.135383	-0.864971	0.536678		8.07079	8.0494	-0.505188	-0.0182153	0	0	-0.184594	0.0983774	-0.695143	0.518891		11.3775	-12.2296	0.0616373		-39.2811	-46.1586	-45.5387	-45.0354				8.75912	0.144341	-0.77997	0.426966		8.60682	-0.240846	0.106869	-0.649008	0.358724		8.93584	8.26827
	8			8.47465	0.156552	-0.820389	0.504383		8.43504	-0.0631611	0.143176	-0.782839	0.483084		8.63721	8.1403	0.0337438	-0.295648	0	0	0.0148887	0.130275	-0.745251	0.570321		12.1569	-13.056	0.0900772		-38.4875	-44.9234	-44.6573	-44.3169				8.1301	0.143647	-0.365779	0.0252225		8.23936	0.122931	0.169303	-0.435879	0.0658267		8.49319	7.90014
	9			7.84283	0.20299	-1.05512	0.854672		7.8702	0.053179	0.224876	-1.09725	0.882885		7.76373	7.85459	-0.091237	0.0278821	0	0	0.0011464	0.203827	-1.04886	0.916289		10.1097	-10.7881	0.204712		-41.6114	-46.1164	-46.2865	-45.9477				8.21951	0.162057	-0.625426	0.293644		8.14015	-0.117921	0.145379	-0.576351	0.26871		8.30641	7.80587
	10			8.15894	0.183688	-0.717642	0.387026		8.02383	-0.172597	0.160229	-0.663283	0.359234		8.14323	7.7033	-0.216757	-0.42641	0	0	-0.0375115	0.134878	-0.59556	0.422536		12.482	-13.4072	0.107058		-35.2125	-43.9335	-43.0796	-42.3822				7.99136	0.159435	-0.691526	0.380974		7.99266	-0.00684203	0.156613	-0.681333	0.375694		8.16444	7.67571
	11			7.93714	0.130642	-0.595492	0.322209		7.86164	-0.0965722	0.11648	-0.551397	0.29851		7.95388	7.59749	-0.192316	-0.250926	0	0	-0.179469	0.0942753	-0.482154	0.380246		12.3542	-13.4454	0.0666339		-37.0943	-47.2876	-46.7302	-46.0154				8.34053	0.226782	-1.06565	0.61984		8.181	-0.216182	0.176991	-0.972228	0.569851		8.48527	7.73481
	12			8.35667	0.161738	-0.713882	0.392128		8.16493	-0.252742	0.130102	-0.610971	0.336497		8.33718	7.81169	-0.10975	-0.648442	0	0	0.120258	0.113989	-0.537554	0.400548		12.3037	-13.1935	0.0804193		-36.9628	-44	-42.8433	-42.2984				8.19357	0.233915	-1.10861	0.611015		7.98525	-0.25295	0.187948	-1.04711	0.582305		8.04451	7.70104
	13			7.97214	0.178904	-0.942718	0.551446		7.69592	-0.327713	0.126842	-0.828954	0.48959		7.71912	7.48731	-0.343223	-0.593263	0	0	-0.00201535	0.104006	-0.744738	0.549745		12.0305	-12.9911	0.0689327		-36.9924	-45.599	-43.865	-43.2242				7.94691	0.260645	-0.929837	0.561998		7.93231	-0.0263452	0.247422	-0.909653	0.550293		8.09307	7.62325
	14			8.00355	0.269564	-0.942984	0.555945		8.0097	0.00316614	0.269398	-0.941859	0.55533		8.24714	7.64808	-0.0475193	-0.167973	0	0	-0.299739	0.207547	-0.860079	0.67915		12.5657	-13.768	0.116689		-38.3127	-48.935	-48.9565	-48.2739				8.52708	0.13011	-0.630482	0.355809		8.50644	-0.076552	0.111361	-0.563372	0.321284		8.72022	8.23251
	15			8.44095	0.142183	-0.618014	0.295362		8.361	-0.104113	0.124381	-0.569641	0.27123		8.54406	8.07587	-0.195934	-0.208255	0	0	-0.149834	0.0995011	-0.506687	0.382767		13.7933	-14.9992	0.0355175		-35.8278	-46.6561	-46.0387	-45.4787				8.36845	0.164006	-0.757503	0.413192		8.09232	-0.382376	0.110056	-0.577215	0.317469		8.42834	7.55708
	16			8.31129	0.139989	-0.80934	0.476334		7.99987	-0.36326	0.110915	-0.712745	0.424776		8.34739	7.46018	-0.415958	-0.685918	0	0	0.267017	0.0769028	-0.579781	0.42641		12.1649	-13.0032	0.0502563		-36.5207	-43.1589	-41.5009	-40.8492				8.07457	0.250453	-0.866518	0.417567		7.96051	-0.152272	0.214608	-0.806419	0.389596		8.17877	7.55631
	17			8.06348	0.28683	-1.16038	0.613589		8.21525	0.139633	0.317461	-1.17362	0.619642		8.48769	7.85503	-0.0197529	0.103659	0	0	-0.184396	0.254752	-1.10901	0.738214		13.7536	-14.8927	0.11851		-34.3592	-45.2838	-46.1104	-45.596				8.02427	0.21387	-0.858504	0.51191		8.12174	0.114262	0.253579	-0.911197	0.541352		8.33376	7.8014
	18			7.86014	0.164906	-0.712655	0.311838		7.79592	-0.0496373	0.172376	-0.708199	0.309201		7.98703	7.47984	-0.00544917	-0.294438	0	0	-0.150884	0.273267	-0.667761	0.461524		11.838	-13.0057	0.136759		-38.344	-50.116	-49.7255	-49.3488				8.03895	0.122614	-0.7713	0.326617		7.97244	-0.0684245	0.115377	-0.754305	0.318487		7.94188	7.82478
	19			8.0977	0.213511	-0.925187	0.524298		7.98778	-0.118656	0.185912	-0.883581	0.502338		8.00916	7.76851	-0.246101	-0.279219	0	0	-0.0529773	0.145708	-0.802665	0.584532		12.8442	-14.0049	0.0527838		-35.5896	-47.6015	-46.8679	-46.0055				8.09001	0.201323	-0.977497	0.626623		7.89725	-0.218727	0.16187	-0.909341	0.589334		7.95632	7.62961
	20			8.196	0.315993	-0.808809	0.444856		8.07486	-0.175363	0.257714	-0.728373	0.401439		8.23484	7.71469	-0.129066	-0.516771	0	0	0.000522184	0.232564	-0.651727	0.463143		12.1057	-12.9934	0.0900805		-36.7531	-44.22	-43.4302	-42.7704				8.2204	0.203598	-0.824278	0.474266		8.34988	0.119682	0.219911	-0.843134	0.483707		8.58977	8.02385
	21			8.14872	0.23314	-1.05817	0.607436		8.16499	0.00515559	0.230651	-1.04821	0.602143		8.24887	7.93372	-0.39995	0.119115	0	0	-0.244382	0.195872	-0.914017	0.645065		12.5764	-13.6364	0.0517812		-36.4215	-46.4119	-46.4778	-45.81				7.83528	0.243563	-0.981254	0.576844		7.53646	-0.364894	0.15362	-0.821725	0.492406		7.694	7.18246
	22			8.19995	0.182754	-0.941438	0.629224		8.13229	-0.115835	0.152151	-0.8632	0.582488		8.16244	7.88978	-0.635236	0.0321615	0	0	-0.178618	0.115875	-0.658374	0.536285		11.5002	-12.3608	0.115374		-37.6991	-45.6637	-45.166	-44.6916				8.38529	0.305174	-1.0095	0.514306		8.31905	-0.0956259	0.278693	-0.960964	0.487452		8.50708	7.99183
	23			7.74603	0.211862	-0.856411	0.513188		7.44932	-0.338668	0.130899	-0.696834	0.4213		7.52965	7.18686	-0.447061	-0.49312	0	0	0.0504609	0.0975576	-0.632084	0.511267		11.9198	-13.0683	0.0786953		-37.8151	-49.3207	-47.1051	-46.3181				8.85573	0.127092	-0.48864	0.220164		8.6256	-0.349367	0.0802793	-0.261739	0.0994571		8.87391	8.38062
	24			8.25723	0.180247	-0.823848	0.453101		8.1425	-0.144538	0.155176	-0.756989	0.414336		8.40122	7.71039	-0.00236642	-0.539365	0	0	-0.175164	0.133686	-0.672646	0.485504		11.8561	-12.7728	0.0778141		-38.29	-45.7985	-45.0676	-44.5731				8.45237	0.130835	-0.60921	0.276868		8.51283	0.07133	0.139697	-0.63405	0.289149		8.80785	8.15279
	25			8.86009	0.158799	-0.668427	0.320996		8.48528	-0.515017	0.100799	-0.37978	0.164558		8.62682	8.3414	-0.686459	-0.373062	0	0	-0.0122925	0.0884505	-0.375953	0.265766		13.3088	-14.3081	0.0643628		-35.4804	-44.4326	-42.1107	-42.1559				8.09947	0.229067	-0.896815	0.517135		7.86978	-0.253238	0.164027	-0.790286	0.458905		8.06459	7.47034
	26			8.42455	0.128798	-0.551007	0.263677		8.25672	-0.197937	0.108437	-0.480713	0.227635		8.46848	7.90665	-0.187477	-0.455006	0	0	-0.108351	0.0890086	-0.400477	0.295251		13.1933	-14.2562	0.0487206		-35.3997	-45.3174	-44.2468	-43.638				8.39369	0.111597	-0.546527	0.188665		8.17121	-0.248591	0.0921123	-0.467374	0.147722		8.3755	7.8033
	27			8.1022	0.227948	-1.01195	0.585926		7.93416	-0.186792	0.178735	-0.941935	0.548833		8.08306	7.59646	-0.168548	-0.510807	0	0	-0.0984546	0.131648	-0.837409	0.610204		12.8317	-13.987	0.0924187		-35.5216	-47.5385	-46.3847	-45.4862				8.50994	0.210752	-0.747902	0.350259		8.35337	-0.236732	0.175036	-0.64656	0.300107		8.57887	8.01223
	28			8.3464	0.170499	-0.920972	0.471884		8.20458	-0.18607	0.1399	-0.844917	0.432763		8.44781	7.7997	-0.117128	-0.499348	0	0	0.135389	0.118066	-0.778974	0.530008		12.9914	-14.0218	0.0760798		-36.5104	-45.0812	-44.1	-43.4652				8.65197	0.195997	-0.901114	0.499177		8.48964	-0.256834	0.144222	-0.761919	0.428654		9.01083	7.98969
	29			8.53178	0.137129	-0.579091	0.247684		8.26861	-0.32926	0.107008	-0.468643	0.194304		8.46798	7.97739	-0.231601	-0.596641	0	0	0.054264	0.0964833	-0.418256	0.275668		13.6606	-14.6872	0.0576618		-33.8927	-43.7015	-42.0966	-41.6989				8.0352	0.156819	-0.683063	0.337074		8.04656	0.0201005	0.162615	-0.697635	0.344276		8.10584	7.84465
	30			8.73108	0.168283	-0.68912	0.386084		8.59928	-0.231291	0.138971	-0.559352	0.32015		9.01978	8.19727	-0.255549	-0.253996	0	0	-0.0156576	0.106171	-0.518371	0.374758		13.3424	-14.2983	0.101047		-35.4698	-43.2602	-42.2838	-42.2013				8.51488	0.256202	-1.33984	0.733919		7.96872	-0.729047	0.129478	-1.09872	0.614209		8.0672	7.89508
	31			8.22654	0.158433	-0.561191	0.277622		8.12974	-0.123429	0.137659	-0.502122	0.248853		8.19608	7.86302	-0.393084	-0.171984	0	0	-0.368897	0.106494	-0.398001	0.312862		14.0366	-15.3628	0.124175		-36.0281	-48.0966	-47.2754	-46.3266				8.35235	0.166918	-0.839118	0.410132		7.87661	-0.557845	0.122882	-0.736076	0.359173		7.93541	7.54349
	32			8.42381	0.238818	-1.08451	0.531907		7.96575	-0.582666	0.154901	-0.918303	0.452784		7.89753	7.9428	-0.62755	-0.696919	0	0	-0.00162414	0.141476	-0.883076	0.548899		13.3711	-14.3037	0.081247		-33.2315	-42.308	-39.7459	-39.4517				8.04255	0.166866	-0.488241	0.13166		7.74501	-0.390875	0.128122	-0.33779	0.0633158		8.01461	7.22156
	33			8.31752	0.121401	-0.808583	0.361323		7.90981	-0.483577	0.0882732	-0.686482	0.299121		7.95877	7.57862	-0.49766	-0.930395	0	0	0.01621	0.0767733	-0.666787	0.384503		12.5459	-13.4107	0.0642612		-35.8879	-42.696	-40.5306	-39.8637				7.93073	0.312876	-1.31592	0.815965		7.76935	-0.243206	0.228055	-1.19955	0.755734		8.29248	7.10726
	34			8.14683	0.209473	-0.588919	0.233865		8.04945	-0.163803	0.181044	-0.507018	0.196035		8.24407	7.66916	-0.460184	-0.22106	0	0	0.271876	0.120071	-0.392832	0.292424		13.9468	-15.1171	0.15915		-35.0034	-45.5255	-44.5958	-43.7193				8.40591	0.208822	-1.22633	0.720734		8.33318	-0.136659	0.176466	-1.16393	0.694177		8.49795	8.04924
	35			7.99549	0.246863	-1.15716	0.709988		7.78993	-0.241999	0.189649	-1.07458	0.666963		8.02521	7.36606	-0.083978	-0.694259	0	0	0.111355	0.165962	-1.00179	0.762217		12.5418	-13.5904	0.0542067		-37.3862	-46.0832	-44.7111	-44.073				8.29354	0.287148	-0.998308	0.423201		8.11772	-0.248397	0.226999	-0.893936	0.37374		8.38952	7.64947
	36			8.24868	0.264929	-1.06947	0.476356		8.10987	-0.181767	0.218752	-0.994316	0.440413		8.30858	7.72029	-0.148811	-0.506209	0	0	-0.014825	0.182397	-1.00121	0.609234		13.8108	-14.9865	0.0371784		-33.4879	-45.9312	-44.8948	-44.3173				8.19589	0.188354	-1.13944	0.773205		8.02831	-0.215183	0.157147	-1.09205	0.750056		8.31993	7.55885
	37			8.17343	0.144518	-0.962551	0.694721		7.90746	-0.326395	0.0938555	-0.811562	0.616415		7.99362	7.67203	-0.474454	-0.39228	0	0	-0.0987658	0.0648339	-1.11359	0.973071		13.2167	-14.4085	0.0560717		-37.4606	-47.3881	-45.4173	-44.8228				7.96765	0.228131	-0.807763	0.340016		7.66961	-0.356488	0.156814	-0.662133	0.271011		7.93634	7.18743
	38			8.1705	0.215226	-0.737307	0.310979		7.99771	-0.212949	0.17804	-0.661733	0.27536		8.22572	7.56947	-0.2382	-0.521848	0	0	-0.182435	0.141102	-0.567233	0.382896		13.9024	-15.1037	0.0831666		-34.7628	-46.1756	-44.9022	-43.9548				7.88279	0.20828	-1.03398	0.600127		7.57787	-0.34871	0.13819	-0.911557	0.532365		7.54465	7.47404
	39			8.10482	0.234702	-0.860156	0.130008		7.70688	-0.450619	0.151047	-0.676521	0.0441135		7.82588	7.3286	-0.668314	-0.660171	0	0	0.0161314	0.106461	-0.750426	0.311476		14.5383	-15.9469	0.0753145		-34.1498	-48.5328	-45.4683	-44.1706				8.4539	0.13201	-0.841717	0.46506		8.12003	-0.520228	0.0825831	-0.652014	0.378847		8.44233	7.71815
	40			8.07874	0.124968	-1.16571	0.647196		7.88845	-0.218746	0.105761	-1.13964	0.634408		7.94468	7.60678	-0.277427	-0.482981	0	0	0.137595	0.0883206	-1.09295	0.651167		12.1371	-12.9152	0.0554026		-38.5603	-41.3702	-40.4038	-39.7638				8.2487	0.194551	-0.836097	0.408786		8.05772	-0.238728	0.150398	-0.744637	0.364213		8.3694	7.57218
	41			8.17989	0.174924	-0.402462	0.147874		8.03064	-0.185592	0.1585	-0.345464	0.119474		8.11342	7.75412	-0.221384	-0.455964	0	0	0.077363	0.144221	-0.272423	0.23802		12.814	-13.7855	0.130574		-33.7255	-44.101	-43.1618	-42.4344				8.45237	0.130835	-0.60921	0.276868		8.51283	0.07133	0.139697	-0.63405	0.289149		8.80785	8.15279
	42			8.31257	0.260584	-1.05445	0.546825		8.15669	-0.199048	0.215613	-0.987195	0.514688		8.43665	7.69623	-0.169524	-0.514585	0	0	0.190889	0.178456	-0.916935	0.60883		13.5698	-14.6367	0.0785994		-34.0348	-44.4634	-43.4137	-42.6799				8.66937	0.162545	-0.742595	0.386336		8.63858	-0.047276	0.151319	-0.712557	0.370478		8.85347	8.41124
	43			8.42455	0.128798	-0.551007	0.263677		8.25672	-0.197937	0.108437	-0.480713	0.227635		8.46848	7.90665	-0.187477	-0.455006	0	0	-0.108351	0.0890086	-0.400477	0.295251		13.1933	-14.2562	0.0487206		-35.3997	-45.3174	-44.2468	-43.638				7.83256	0.202852	-0.899083	0.526259		7.72399	-0.151314	0.178533	-0.849037	0.500978		7.95019	7.35158
	44			8.75773	0.136425	-0.779225	0.348597		8.72405	-0.068965	0.121976	-0.733838	0.325854		9.08057	8.38062	0.178928	-0.303551	0	0	-0.0355224	0.120453	-0.734702	0.470587		13.8596	-14.9638	0.0884404		-33.7101	-44.9965	-44.6393	-44.7207				8.43957	0.160089	-0.791791	0.406005		8.30174	-0.161581	0.136516	-0.737729	0.37815		8.46782	8.01712
	45			8.43442	0.174671	-0.594415	0.271779		8.05988	-0.413554	0.145313	-0.474228	0.209379		8.19259	7.72895	-0.558038	-0.624221	0	0	0.00918033	0.126447	-0.3641	0.246708		12.9524	-13.944	0.054717		-36.0357	-44.5234	-42.4168	-41.5899				8.26598	0.207274	-1.20476	0.782741		8.14353	-0.184181	0.163319	-1.12145	0.737604		8.41487	7.6916
	46			8.04583	0.199468	-0.980425	0.392282		7.65913	-0.425857	0.125825	-0.819466	0.299206		7.54084	7.51171	-0.568195	-0.709716	0	0	0.00881184	0.0855964	-0.734454	0.376306		11.8356	-12.8108	0.0378487		-37.1856	-46.6423	-44.3088	-43.4428				8.19777	0.154427	-0.616329	0.268058		8.06724	-0.195566	0.123041	-0.521138	0.221936		8.3748	7.59348
	47			8.01259	0.199135	-0.755086	0.395165		7.68234	-0.393951	0.133225	-0.593284	0.310727		7.75233	7.34963	-0.550144	-0.618134	0	0	-0.107123	0.105453	-0.470962	0.35731		12.8653	-14.0112	0.0382114		-36.4018	-47.1854	-44.8268	-43.8324				8.19777	0.154427	-0.616329	0.268058		8.06724	-0.195566	0.123041	-0.521138	0.221936		8.3748	7.59348
	48			8.01259	0.199135	-0.755086	0.395165		7.68234	-0.393951	0.133225	-0.593284	0.310727		7.75233	7.34963	-0.550144	-0.618134	0	0	-0.107123	0.105453	-0.470962	0.35731		12.8653	-14.0112	0.0382114		-36.4018	-47.1854	-44.8268	-43.8324				7.86135	0.325335	-1.44623	1.03069		7.76464	-0.118385	0.276933	-1.41377	1.01274		7.94464	7.42862
	49			7.92479	0.338473	-1.08017	0.587518		7.83911	-0.119364	0.287039	-1.01894	0.557001		8.04064	7.47377	-0.235062	-0.260484	0	0	0.00841329	0.259647	-0.945977	0.668146		13.2779	-14.5287	0.116788		-34.0922	-48.0958	-47.3298	-46.5183				8.18726	0.257687	-1.03503	0.545844		8.09124	-0.101459	0.236312	-1.01119	0.534045		8.22708	7.7782
	50			8.44915	0.218405	-0.776195	0.294847		8.14182	-0.410993	0.177709	-0.665094	0.248681		8.28891	7.82481	-0.440403	-0.688397	0	0	-0.572961	0.162278	-0.638688	0.349956		14.9608	-16.0404	0.108217		-32.9517	-42.3463	-40.4042	-39.8299				8.29767	0.119028	-0.54109	0.253657		8.28306	0.00439489	0.124176	-0.559068	0.262893		8.34021	8.09954
	51			8.2848	0.138432	-0.597285	0.286279		8.28178	0.00643731	0.141845	-0.606646	0.291056		8.38797	8.05368	0.0666383	-0.252804	0	0	-0.0508826	0.117738	-0.542334	0.417358		13.442	-14.6688	0.0628319		-36.3831	-47.6322	-47.6708	-47.0441				8.40806	0.145585	-0.51568	0.182744		8.01398	-0.462894	0.102108	-0.320997	0.0835894		8.26145	7.54886
	52			8.45927	0.106696	-0.570044	0.286466		7.99273	-0.539945	0.0745381	-0.407338	0.2031		8.10576	7.63323	-1.00617	-0.561652	0	0	-0.268767	0.0322626	-0.275549	0.18452		12.9892	-13.9448	0.0516888		-35.1916	-43.7263	-41.1594	-40.4111				8.08869	0.171125	-0.635404	0.277607		7.85042	-0.275021	0.13732	-0.552745	0.23889		7.85912	7.59576
	53			8.14981	0.142362	-0.58997	0.279788		7.88911	-0.286032	0.12076	-0.529332	0.251139		7.88926	7.65057	-0.445046	-0.519512	0	0	-0.0927536	0.100765	-0.432125	0.296233		13.3958	-14.4466	0.060198		-34.7006	-44.3587	-42.8413	-41.895				7.37513	0.4568	-1.01263	0.527325		7.16518	-0.240423	0.296719	-0.879758	0.462077		7.30051	7.04322
	54			7.41226	0.432689	-1.13237	0.654058		7.15441	-0.293932	0.277521	-1.0042	0.588628		7.32436	6.99468	-0.294771	-0.288438	0	0	0.0139406	0.272538	-1.04607	0.761538		12.8018	-14.1818	0.160127		-34.6631	-51.0227	-48.7403	-48.7419				8.15609	0.235064	-0.926676	0.51768		7.90383	-0.283602	0.166433	-0.805266	0.450107		7.89541	7.66095
	55			8.36593	0.176332	-0.988742	0.542461		8.32929	-0.0599228	0.16203	-0.954288	0.523968		8.49964	8.0316	-0.145484	-0.186891	0	0	-0.0032267	0.136106	-0.889308	0.610256		12.4952	-13.4489	0.0798609		-36.5751	-44.8288	-44.5589	-44.077				8.20515	0.20539	-0.775318	0.415082		8.04744	-0.180294	0.166773	-0.694403	0.371987		8.17303	7.70864
	56			8.19811	0.211099	-0.844583	0.496454		8.14612	-0.0596237	0.194976	-0.817761	0.481377		8.22666	7.89257	-0.237657	-0.150352	0	0	-0.0655654	0.161946	-0.714896	0.545377		12.5114	-13.6576	0.109483		-36.3642	-48.3243	-47.9408	-47.1806				8.20515	0.20539	-0.775318	0.415082		8.04744	-0.180294	0.166773	-0.694403	0.371987		8.17303	7.70864
	57			8.19811	0.211099	-0.844583	0.496454		8.14612	-0.0596237	0.194976	-0.817761	0.481377		8.22666	7.89257	-0.237657	-0.150352	0	0	-0.0655654	0.161946	-0.714896	0.545377		12.5114	-13.6576	0.109483		-36.3642	-48.3243	-47.9408	-47.1806				8.00057	0.243409	-0.816765	0.419692		7.99756	0.00845011	0.25055	-0.830153	0.42659		8.04431	7.81218
	58			8.06759	0.214373	-0.789843	0.38936		8.05786	0.00937866	0.223204	-0.805875	0.397434		8.13977	7.83457	-0.125774	-0.093977	0	0	-0.0526995	0.172589	-0.724097	0.537076		13.5981	-14.9613	0.0512255		-36.5504	-49.4486	-49.5409	-48.6938				7.71146	0.163607	-0.781712	0.455287		7.58732	-0.136091	0.137096	-0.720192	0.418071		7.58459	7.45518
	59			7.76105	0.178368	-0.69078	0.357645		7.69104	-0.0766063	0.159949	-0.655579	0.337335		7.82164	7.44026	-0.108899	-0.232864	0	0	-0.082963	0.13643	-0.597803	0.465616		12.1291	-13.4114	0.13773		-39.7514	-51.2186	-50.6039	-49.9215				8.04813	0.157972	-0.777057	0.435504		7.93946	-0.123625	0.134505	-0.724162	0.404656		8.03726	7.66421
	60			8.13285	0.243339	-0.958616	0.562976		7.99338	-0.155252	0.20096	-0.89563	0.528063		8.16148	7.64483	-0.226045	-0.390994	0	0	-0.151658	0.153632	-0.781511	0.601661		12.4842	-13.6047	0.0780526		-37.6743	-47.8206	-46.8486	-46.0193				8.6213	0.116224	-0.429052	0.21381		8.58033	-0.0916384	0.105082	-0.359015	0.177176		8.85524	8.28307
	61			8.35467	0.166024	-0.600132	0.332086		8.41789	0.0694372	0.182544	-0.634453	0.352023		8.52615	8.24236	0.0892191	-0.0495897	0	0	0.0260446	0.165503	-0.599029	0.48748		12.6543	-13.8889	0.105013		-39.4582	-49.7736	-50.2761	-49.9436				7.85998	0.285506	-0.833378	0.496927		7.77346	-0.0795235	0.26733	-0.813379	0.485253		7.89911	7.51157
	62			7.84363	0.277873	-0.892707	0.488223		7.77449	-0.0659703	0.254713	-0.872103	0.476669		7.90339	7.54479	0.0024911	-0.289336	0	0	0.000573005	0.218747	-0.819203	0.622084		12.2901	-13.5214	0.11259		-38.4689	-49.9741	-49.4949	-49.0672				8.23112	0.16008	-0.866427	0.528247		8.29311	0.0714351	0.176935	-0.897096	0.546743		8.45314	8.07054
	63			8.32679	0.14537	-0.925711	0.586156		8.49873	0.196209	0.184476	-0.993113	0.6242		8.75954	8.20335	0.186699	0.119686	0	0	-0.299335	0.161262	-0.955213	0.709823		12.0638	-13.0051	0.158556		-37.8689	-45.8036	-46.8704	-46.7125				8.40806	0.145585	-0.51568	0.182744		8.01398	-0.462894	0.102108	-0.320997	0.0835894		8.26145	7.54886
	64			8.45927	0.106696	-0.570044	0.286466		7.99273	-0.539945	0.0745381	-0.407338	0.2031		8.10576	7.63323	-1.00617	-0.561652	0	0	-0.268767	0.0322626	-0.275549	0.18452		12.9892	-13.9448	0.0516888		-35.1916	-43.7263	-41.1594	-40.4111				8.02493	0.262032	-0.728571	0.221016		7.76557	-0.322831	0.198645	-0.569325	0.135814		8.12936	7.21059
	65			7.81776	0.150388	-0.657787	0.322358		7.45415	-0.403436	0.0914362	-0.446414	0.194551		7.69771	7.00636	-0.29437	-0.797864	0	0	-0.123244	0.0672399	-0.391869	0.298512		11.763	-12.9151	0.0928644		-39.0284	-49.9705	-47.3312	-46.965				8.04542	0.201937	-0.905562	0.445539		7.9643	-0.0839701	0.184862	-0.878496	0.431689		8.05757	7.70054
	66			8.05192	0.194079	-0.752814	0.396461		8.00275	-0.056532	0.179942	-0.728291	0.383483		8.10358	7.7376	-0.189889	-0.18891	0	0	-0.13189	0.1358	-0.634059	0.513637		13.046	-14.3248	0.0689271		-38.2191	-49.209	-48.8068	-47.9413				8.03745	0.175035	-0.671157	0.328823		7.89664	-0.14183	0.146151	-0.615748	0.299188		7.93863	7.66125
	67			7.90148	0.237715	-0.81966	0.457389		7.79649	-0.121701	0.198437	-0.756165	0.421836		7.87406	7.54766	-0.20978	-0.281643	0	0	-0.0151838	0.157601	-0.67582	0.535299		12.5033	-13.7825	0.053844		-38.1496	-50.3318	-49.4748	-48.604				8.25048	0.204517	-0.916654	0.472663		8.11402	-0.162222	0.177603	-0.87267	0.451		8.4361	7.64344
	68			8.23284	0.143975	-0.628787	0.278916		8.16997	-0.0748685	0.134815	-0.605512	0.26752		8.30947	7.87077	-0.21587	-0.209127	0	0	0.0172137	0.110622	-0.525493	0.360357		13.2894	-14.366	0.0694102		-34.3417	-45.1535	-44.7536	-44.0317				8.03635	0.198671	-0.777856	0.439855		8.06828	0.0358023	0.20891	-0.792799	0.448022		8.27728	7.73878
	69			7.98284	0.18757	-0.77442	0.441761		7.89909	-0.0859393	0.167103	-0.739265	0.422001		7.95187	7.68012	-0.117887	-0.30823	0	0	-0.012718	0.127101	-0.647149	0.515752		12.4354	-13.6586	0.0840391		-38.3221	-49.6174	-49.0423	-48.2021				8.58888	0.137215	-0.498474	0.253993		8.6194	-0.017143	0.125812	-0.448703	0.226311		9.00525	8.21554
	70			8.44631	0.0576368	-0.303839	0.0903678		8.27921	-0.184295	0.0493939	-0.238185	0.0559678		8.41327	8.01054	-0.230763	-0.37613	0	0	-0.0109263	0.0324422	-0.267502	0.195013		13.2006	-14.3103	0.0936009		-36.4171	-46.2334	-45.1746	-44.3018				8.99048	0.0762045	-0.908936	0.708993		9.06436	0.0474037	0.073581	-0.889004	0.699524		9.40535	8.78148
	71			8.79437	0.0794549	-0.613236	0.464864		8.68431	-0.15755	0.0627123	-0.537037	0.421644		8.83884	8.52628	-0.100885	-0.224015	0	0	-0.0480531	0.0580234	-0.583841	0.550326		11.948	-12.7099	0.0453022		-37.307	-43.3406	-42.7731	-42.8776				7.93723	0.213099	-0.936569	0.64658		7.82848	-0.133758	0.177781	-0.865891	0.604218		7.76978	7.71035
	72			8.25423	0.126609	-0.785592	0.50393		8.09295	-0.195267	0.100836	-0.71353	0.469476		8.22305	7.75853	-0.249026	-0.453181	0	0	0.120606	0.07047	-0.672357	0.570606		13.8586	-15.049	0.0417495		-36.1147	-46.1026	-44.967	-44.2258				8.23807	0.260226	-1.1811	0.543402		7.75243	-0.591391	0.165829	-1.04538	0.486072		7.98111	7.21328
	73			8.23284	0.143975	-0.628787	0.278916		8.16997	-0.0748685	0.134815	-0.605512	0.26752		8.30947	7.87077	-0.21587	-0.209127	0	0	0.0172137	0.110622	-0.525493	0.360357		13.2894	-14.366	0.0694102		-34.3417	-45.1535	-44.7536	-44.0317				8.25048	0.204517	-0.916654	0.472663		8.11402	-0.162222	0.177603	-0.87267	0.451		8.4361	7.64344
	74			8.24761	0.205416	-0.97782	0.597104		8.07525	-0.21973	0.153682	-0.873459	0.537865		8.39499	7.56411	-0.0588737	-0.6609	0	0	-0.0493581	0.117444	-0.773739	0.587836		12.1521	-13.1327	0.061093		-37.2741	-46.197	-45.0376	-44.3172				8.14642	0.199447	-1.01769	0.667104		8.05319	-0.108086	0.175975	-0.981716	0.646418		8.22702	7.7109
	75			8.02154	0.154373	-0.83197	0.530114		7.85395	-0.203518	0.123915	-0.760515	0.488784		7.74023	7.75589	-0.326001	-0.386119	0	0	-0.00204975	0.101271	-0.674957	0.527944		11.3362	-12.1537	0.064684		-38.664	-44.7375	-43.7601	-43.1332				8.24741	0.136432	-0.732308	0.430681		8.17134	-0.0859601	0.125349	-0.706113	0.416071		8.28368	7.91414
	76			7.86888	0.258317	-0.822664	0.481031		7.78187	-0.111275	0.216512	-0.755431	0.442779		7.92781	7.50873	-0.156872	-0.2562	0	0	-0.0660163	0.175538	-0.68718	0.562476		12.3505	-13.6237	0.0762106		-38.538	-50.5879	-49.8055	-49.1617				7.96621	0.105254	-0.304182	-0.0599896		7.89792	-0.0967602	0.0940176	-0.249719	-0.0888764		8.13559	7.50078
	77			8.1842	0.185177	-0.627274	0.314956		8.12866	-0.0482042	0.180348	-0.620297	0.311271		8.2007	7.89723	-0.0863795	-0.271941	0	0	-0.0210463	0.153579	-0.537318	0.395315		12.8984	-14.051	0.0681141		-37.2569	-47.4309	-47.1077	-46.3444				8.18672	0.220611	-0.668963	0.367599		8.11762	-0.0781624	0.204334	-0.63699	0.349677		8.22812	7.84954
	78			7.69239	0.270733	-1.18482	0.808709		7.45432	-0.264614	0.183589	-1.07862	0.749864		7.3555	7.41382	-0.326652	-0.414825	0	0	0.0125037	0.160329	-1.08089	0.907465		12.0792	-13.2393	0.051639		-37.4834	-49.0195	-47.2671	-46.6596				7.89735	0.264275	-1.09153	0.64404		7.80774	-0.111287	0.226927	-1.04109	0.61646		7.83459	7.62896
	79			8.25908	0.158684	-0.744947	0.450238		8.00845	-0.297635	0.10178	-0.586273	0.357395		8.00798	7.75626	-0.53475	-0.448589	0	0	-0.119239	0.0661809	-0.417203	0.343481		12.2807	-13.3648	0.0714067		-37.7248	-47.9017	-46.1871	-45.2564				8.39462	0.198606	-0.802583	0.445393		8.18913	-0.272151	0.134675	-0.643164	0.356023		8.50606	7.71453
	80			8.27808	0.143085	-0.871233	0.540536		8.15208	-0.10203	0.135383	-0.864971	0.536678		8.07079	8.0494	-0.505188	-0.0182153	0	0	-0.184594	0.0983774	-0.695143	0.518891		11.3775	-12.2296	0.0616373		-39.2811	-46.1586	-45.5387	-45.0354				8.39821	0.127093	-0.58172	0.325104		8.45174	0.0600337	0.134457	-0.603591	0.336995		8.64975	8.1841
	81			8.5091	0.170656	-0.809097	0.441419		8.35829	-0.206204	0.131541	-0.706748	0.38793		8.57318	8.05626	-0.195646	-0.387261	0	0	-0.193479	0.105475	-0.643841	0.47686		13.2492	-14.3334	0.110432		-37.2993	-45.71	-44.6152	-44.1778				8.63733	0.164345	-0.913489	0.539717		8.43903	-0.282662	0.116149	-0.783898	0.474881		8.55123	8.28226
	82			7.99699	0.242521	-0.860898	0.482636		7.96452	-0.051294	0.222182	-0.82427	0.462675		8.23803	7.55678	-0.0740946	-0.2675	0	0	-0.0461883	0.174999	-0.736457	0.579569		12.6886	-13.9274	0.0485214		-37.856	-49.2631	-48.9558	-48.1673				8.03058	0.176341	-0.689438	0.298007		7.98486	-0.0658091	0.161065	-0.649952	0.278071		8.26144	7.56809
	83			8.25442	0.304894	-0.813494	0.397856		7.93301	-0.372748	0.23253	-0.647974	0.316685		7.89424	7.68396	-0.829237	-0.360962	0	0	-0.0649544	0.172221	-0.523575	0.371348		14.1828	-15.5399	0.0763206		-36.2448	-48.3471	-45.8534	-44.7219				8.41538	0.216068	-0.89403	0.38694		8.35518	-0.0933991	0.192176	-0.841358	0.360044		8.53676	8.05086
	84			8.10114	0.231195	-0.918965	0.438412		8.0161	-0.0850089	0.213727	-0.896375	0.427427		7.89546	7.95571	-0.395239	-0.0551354	0	0	0.0256054	0.165838	-0.808463	0.5564		13.7477	-15.0311	0.0491421		-35.5165	-47.8538	-47.2831	-46.4114				8.51023	0.301387	-1.07814	0.56407		8.18622	-0.400199	0.231817	-0.981976	0.521595		8.34582	7.87444
	85			8.23214	0.210395	-1.15322	0.646034		8.18635	-0.0798827	0.187916	-1.10759	0.621769		8.38874	7.83005	-0.142336	-0.261141	0	0	-0.314492	0.146896	-1.07047	0.710877		12.3918	-13.3414	0.0447268		-35.2546	-44.8053	-44.4329	-43.9673				8.53171	0.32467	-1.70904	1.05245		8.20829	-0.516686	0.215206	-1.58033	0.994958		8.60844	7.74554
	86			8.62881	0.255382	-1.11277	0.558879		8.20057	-0.583457	0.157664	-0.887987	0.449437		8.30676	8.05009	-0.575048	-0.671023	0	0	-0.000837149	0.149393	-0.863435	0.550407		13.6157	-14.5823	0.0802698		-34.7837	-42.7208	-40.1635	-40.0104				8.27175	0.233996	-1.06903	0.47775		7.96153	-0.374774	0.164762	-0.953959	0.426739		7.89732	7.81753
	87			8.8888	0.111782	-0.586333	0.298965		8.72272	-0.24695	0.0879002	-0.467907	0.23618		9.05979	8.39786	-0.177494	-0.328374	0	0	0.0963475	0.0739311	-0.453963	0.318583		12.878	-13.7171	0.0876813		-35.2581	-42.2642	-41.3244	-41.346				9.09508	0.0799069	-0.584621	0.331897		8.95932	-0.22373	0.0648749	-0.488269	0.284099		9.27646	8.64709
	88			8.52224	0.168791	-0.713266	0.372537		8.43229	-0.119697	0.141962	-0.64676	0.337123		8.57434	8.20059	-0.172728	-0.244048	0	0	-0.0360848	0.113368	-0.577614	0.449817		13.4224	-14.6243	0.0576149		-37.6102	-47.4805	-46.7643	-46.2721				8.60259	0.127558	-0.63639	0.348154		8.49526	-0.165913	0.103372	-0.545401	0.30188		8.80064	8.18859
	89			8.14734	0.223599	-1.15415	0.679936		7.94	-0.248956	0.174135	-1.07544	0.636762		8.06085	7.59803	-0.229195	-0.61368	0	0	-0.0934403	0.139159	-0.971775	0.675796		11.8941	-12.7594	0.163943		-37.3705	-44.2578	-43.054	-42.4366				8.1319	0.289292	-1.17734	0.680128		7.86436	-0.329184	0.197579	-1.04982	0.612021		8.08651	7.41034
	90			7.74603	0.211862	-0.856411	0.513188		7.44932	-0.338668	0.130899	-0.696834	0.4213		7.52965	7.18686	-0.447061	-0.49312	0	0	0.0504609	0.0975576	-0.632084	0.511267		11.9198	-13.0683	0.0786953		-37.8151	-49.3207	-47.1051	-46.3181				7.83528	0.243563	-0.981254	0.576844		7.53646	-0.364894	0.15362	-0.821725	0.492406		7.694	7.18246
	91			8.24761	0.205416	-0.97782	0.597104		8.07525	-0.21973	0.153682	-0.873459	0.537865		8.39499	7.56411	-0.0588737	-0.6609	0	0	-0.0493581	0.117444	-0.773739	0.587836		12.1521	-13.1327	0.061093		-37.2741	-46.197	-45.0376	-44.3172				8.14642	0.199447	-1.01769	0.667104		8.05319	-0.108086	0.175975	-0.981716	0.646418		8.22702	7.7109
	92			8.09268	0.180117	-0.857778	0.55428		7.93855	-0.179313	0.139943	-0.777177	0.505939		7.84216	7.82262	-0.334157	-0.33226	0	0	0.000120448	0.104438	-0.666287	0.554665		11.646	-12.6207	0.0807499		-39.6008	-47.3798	-46.3653	-45.6332				8.32173	0.166756	-0.848846	0.540861		8.2014	-0.153781	0.133943	-0.769595	0.495214		8.20697	8.02349
	93			8.27075	0.117524	-0.554863	0.199037		8.06282	-0.2567	0.0817352	-0.413921	0.11697		8.09407	7.87728	-0.357413	-0.387244	0	0	-0.0115075	0.061845	-0.387218	0.235686		12.3006	-13.3802	0.0554324		-38.4071	-47.7771	-46.3126	-45.7674				8.30831	0.164852	-0.713792	0.423568		8.1276	-0.216943	0.131987	-0.625338	0.375269		8.40439	7.68319
	94			8.45865	0.187266	-0.7963	0.432914		8.23457	-0.288991	0.134115	-0.649311	0.351291		8.45671	7.86784	-0.0719259	-0.714904	0	0	0.015389	0.12432	-0.559056	0.419173		12.684	-13.7143	0.0592545		-37.621	-46.0456	-44.5435	-44.0653				8.52022	0.169536	-0.813218	0.456764		8.22375	-0.400755	0.0962106	-0.587007	0.328853		8.55186	7.83337
	95			8.39335	0.185123	-0.661989	0.324397		8.31998	-0.0926006	0.162669	-0.609342	0.296346		8.49904	8.02654	-0.0251428	-0.353213	0	0	-0.315501	0.137466	-0.534066	0.40853		13.4787	-14.7737	0.0954223		-37.9992	-48.8265	-48.2227	-47.573				8.40195	0.190441	-0.771175	0.420905		8.36549	-0.0515315	0.175908	-0.741067	0.404521		8.66143	7.98963
	96			8.02154	0.154373	-0.83197	0.530114		7.85395	-0.203518	0.123915	-0.760515	0.488784		7.74023	7.75589	-0.326001	-0.386119	0	0	-0.00204975	0.101271	-0.674957	0.527944		11.3362	-12.1537	0.064684		-38.664	-44.7375	-43.7601	-43.1332				8.24741	0.136432	-0.732308	0.430681		8.17134	-0.0859601	0.125349	-0.706113	0.416071		8.28368	7.91414
	97			8.24269	0.20459	-0.981507	0.554047		8.11557	-0.197133	0.160141	-0.880164	0.502548		8.38927	7.65567	-0.418764	-0.321959	0	0	-0.621971	0.097819	-0.757658	0.526829		13.0245	-14.0759	0.115134		-35.1193	-45.2711	-44.2573	-43.4787				8.18663	0.226735	-0.999746	0.632443		8.17212	-0.0160022	0.222563	-0.993185	0.628781		8.37846	7.82603
	98			8.25623	0.241632	-1.04651	0.578942		8.07933	-0.208499	0.198515	-0.975464	0.543339		8.07578	7.86372	-0.507811	-0.239919	0	0	-0.00396677	0.147475	-0.866117	0.640191		13.285	-14.3957	0.0606122		-35.1363	-45.8347	-44.6366	-43.7612				8.3471	0.164005	-0.977249	0.660985		8.33473	-0.138158	0.129794	-0.858845	0.603948		9.11688	7.56178
	99			7.89901	0.14199	-0.616203	0.256109		7.66597	-0.255521	0.108446	-0.521142	0.206048		7.63944	7.53538	-0.396174	-0.336825	0	0	0.00313127	0.0904905	-0.557216	0.368232		12.7814	-13.9931	0.0844796		-37.1727	-48.4803	-46.7829	-46.0983				7.94348	0.180876	-0.890688	0.565421		7.94624	-0.0188049	0.172279	-0.867283	0.553067		8.05845	7.68151
	100			8.45827	0.197514	-1.20551	0.714255		8.15649	-0.387627	0.126854	-1.05888	0.634847		8.22534	8.00491	-0.402967	-0.494806	0	0	0.109339	0.116228	-1.02516	0.709846		12.3135	-13.1617	0.0477258		-36.5449	-43.2556	-41.5666	-41.3358				8.69514	0.175639	-1.25837	0.699175		8.67491	-0.0823031	0.154765	-1.20002	0.670336		9.05896	8.30641
	101			8.34402	0.192084	-0.852998	0.440819		8.15336	-0.239556	0.143483	-0.745779	0.38549		8.27486	7.84378	-0.244458	-0.519791	0	0	0.0821538	0.114015	-0.656489	0.474148		13.2681	-14.3994	0.0664567		-36.8468	-46.3394	-44.9911	-44.2396				8.1216	0.17554	-0.819773	0.392581		7.8606	-0.285339	0.126409	-0.71057	0.33494		7.85133	7.62141
	102			7.88339	0.247892	-1.06234	0.659633		7.7719	-0.118556	0.213653	-1.02086	0.637153		7.88299	7.49465	-0.138094	-0.332846	0	0	0.0076688	0.17522	-0.974507	0.769538		12.421	-13.5875	0.0330745		-38.4156	-48.4821	-47.7008	-47.0103				7.90426	0.208632	-1.14512	0.736815		7.93675	0.0315612	0.215532	-1.15152	0.740562		7.95245	7.78326
	103			8.14734	0.223599	-1.15415	0.679936		7.94	-0.248956	0.174135	-1.07544	0.636762		8.06085	7.59803	-0.229195	-0.61368	0	0	-0.0934403	0.139159	-0.971775	0.675796		11.8941	-12.7594	0.163943		-37.3705	-44.2578	-43.054	-42.4366				8.1319	0.289292	-1.17734	0.680128		7.86436	-0.329184	0.197579	-1.04982	0.612021		8.08651	7.41034
	104			8.44072	0.198294	-0.822211	0.352367		8.23804	-0.328696	0.142865	-0.66952	0.283871		8.65233	7.69866	-0.368838	-0.532553	0	0	-0.67052	0.103601	-0.601947	0.386415		14.6133	-15.7788	0.0710984		-32.7707	-44.4459	-42.6971	-42.0914				8.36779	0.265373	-1.04369	0.604684		8.12214	-0.327496	0.185873	-0.883871	0.516691		8.4579	7.60068
	105			8.82771	0.0964848	-0.742086	0.530683		8.76416	-0.099449	0.0809421	-0.679605	0.495074		9.04693	8.48952	0.0540199	-0.250161	0	0	0.0427122	0.0724506	-0.68673	0.555055		12.6745	-13.6196	0.0855179		-39.1	-45.0766	-44.623	-44.6141				8.8852	0.111709	-0.368674	0.104799		8.81578	-0.124229	0.0900618	-0.27214	0.0548206		9.08082	8.55233
	106			8.11355	0.118842	-0.771224	0.358185		8.01541	-0.126856	0.103057	-0.726274	0.335473		8.24195	7.60791	-0.116823	-0.409351	0	0	-0.365863	0.0826288	-0.69667	0.431086		12.7466	-13.7558	0.0328032		-35.481	-44.9439	-44.2703	-43.4521				8.16791	0.160572	-0.881783	0.504036		8.09132	-0.132402	0.135659	-0.816831	0.471536		8.44501	7.58079
	107			8.11355	0.118842	-0.771224	0.358185		8.01541	-0.126856	0.103057	-0.726274	0.335473		8.24195	7.60791	-0.116823	-0.409351	0	0	-0.365863	0.0826288	-0.69667	0.431086		12.7466	-13.7558	0.0328032		-35.481	-44.9439	-44.2703	-43.4521				8.16791	0.160572	-0.881783	0.504036		8.09132	-0.132402	0.135659	-0.816831	0.471536		8.44501	7.58079
	108			8.71026	0.110926	-0.959755	0.500602		8.6232	-0.13038	0.09653	-0.911761	0.477361		8.73244	8.49488	-0.217344	-0.0870115	0	0	0.0334523	0.0810275	-0.902738	0.535977		13.2679	-14.131	0.072827		-36.1862	-41.44	-40.9157	-40.8537				8.88322	0.231669	-1.1344	0.603906		8.82715	-0.132455	0.203641	-1.06606	0.573732		9.16266	8.49783
	109			8.13667	0.171403	-0.73401	0.39385		7.8583	-0.316911	0.116704	-0.588413	0.312986		7.80582	7.66307	-0.559354	-0.473735	0	0	-0.031414	0.0763448	-0.42354	0.318376		12.6374	-13.8008	0.0548696		-38.2948	-48.2314	-46.2552	-45.191				8.51817	0.195656	-0.699114	0.332872		8.34992	-0.248199	0.146952	-0.560679	0.263659		8.68288	7.9562
	110			7.91856	0.25781	-0.954785	0.553872		7.88773	-0.0286603	0.250114	-0.948498	0.55046		8.03856	7.61453	-0.101723	-0.1631	0	0	0.0509524	0.208037	-0.877299	0.670121		12.4949	-13.6881	0.0470617		-36.18	-48.8534	-48.6481	-48.0091				8.07501	0.211919	-0.830793	0.445496		8.0951	0.00269783	0.207055	-0.816469	0.438265		8.25975	7.79319
	111			7.91647	0.276541	-1.03749	0.646631		7.6333	-0.319479	0.175153	-0.886359	0.558133		7.64857	7.39887	-0.41685	-0.557438	0	0	-0.00659787	0.123242	-0.748995	0.619341		11.9328	-13.0432	0.0457067		-39.9999	-48.8389	-46.8333	-45.9188				8.31118	0.271588	-1.18057	0.61772		8.17252	-0.216353	0.212887	-1.08161	0.570242		8.61509	7.60926
	112			8.95151	0.130272	-0.880148	0.526201		8.78877	-0.264684	0.0961109	-0.745909	0.457358		9.01428	8.56041	-0.31821	-0.243058	0	0	0.348863	0.0842395	-0.799971	0.61355		13.2548	-14.1225	0.0621237		-34.76	-41.9726	-40.972	-41.0187				8.36417	0.184285	-0.801959	0.419541		7.95873	-0.49724	0.0909342	-0.476331	0.217673		7.89989	7.91587
	113			7.72185	0.276567	-1.27066	0.86355		7.44951	-0.312285	0.181919	-1.14546	0.792312		7.64255	7.09867	-0.277881	-0.570661	0	0	0.0219816	0.148696	-1.1245	0.906043		11.6771	-12.7141	0.0920403		-38.7516	-47.7738	-45.9186	-45.3038				7.76961	0.32658	-1.18952	0.644699		7.65275	-0.158475	0.264164	-1.11435	0.607275		7.76816	7.38806
	114			8.78995	0.21833	-1.02349	0.480025		8.56342	-0.361439	0.164725	-0.887219	0.416612		8.86141	8.27437	-0.244753	-0.478432	0	0	0.0495043	0.159368	-0.884489	0.527314		13.7018	-14.5665	0.0801307		-32.5521	-40.5847	-39.2268	-39.2977				8.75055	0.210344	-1.10856	0.53198		8.55221	-0.289521	0.165584	-1.00253	0.483085		8.72739	8.36789
	115			8.11268	0.171394	-0.666699	0.244036		7.99423	-0.129103	0.147499	-0.61273	0.215676		8.06286	7.72548	-0.0528694	-0.492085	0	0	0.0302656	0.116542	-0.659288	0.448587		13.2313	-14.5262	0.0990994		-38.4115	-49.115	-48.2212	-47.4161				8.2782	0.186167	-0.7864	0.265225		8.00764	-0.324706	0.132749	-0.645173	0.198485		7.92678	7.81609
	116			8.45786	0.206996	-0.852825	0.422013		8.28506	-0.227006	0.166414	-0.763721	0.377326		8.13124	8.36364	-0.40414	-0.158389	0	0	0.0473868	0.160523	-0.735634	0.483696		13.288	-14.3127	0.0894392		-35.1139	-44.4143	-43.2608	-43.0101				8.42776	0.164856	-1.00571	0.639389		8.03493	-0.474736	0.0927616	-0.817399	0.542632		8.1469	7.82233
	117			8.44915	0.218405	-0.776195	0.294847		8.14182	-0.410993	0.177709	-0.665094	0.248681		8.28891	7.82481	-0.440403	-0.688397	0	0	-0.572961	0.162278	-0.638688	0.349956		14.9608	-16.0404	0.108217		-32.9517	-42.3463	-40.4042	-39.8299				8.18726	0.257687	-1.03503	0.545844		8.09124	-0.101459	0.236312	-1.01119	0.534045		8.22708	7.7782
	118			8.37091	0.199585	-0.928544	0.548303		8.46849	0.104392	0.223619	-0.960981	0.566503		8.64011	8.22335	0.111601	-0.0215851	0	0	-0.0151242	0.206686	-0.928463	0.710262		12.3323	-13.3355	0.0533701		-38.2897	-46.3456	-46.971	-46.6161				8.30741	0.203816	-0.851177	0.485789		8.31214	0.0146719	0.210171	-0.862523	0.491996		8.43731	8.06932
	119			8.1022	0.227948	-1.01195	0.585926		7.93416	-0.186792	0.178735	-0.941935	0.548833		8.08306	7.59646	-0.168548	-0.510807	0	0	-0.0984546	0.131648	-0.837409	0.610204		12.8317	-13.987	0.0924187		-35.5216	-47.5385	-46.3847	-45.4862				8.09947	0.229067	-0.896815	0.517135		7.86978	-0.253238	0.164027	-0.790286	0.458905		8.06459	7.47034
	120			8.35637	0.196545	-1.04381	0.60238		8.35782	0.0061199	0.199048	-1.05202	0.606706		8.68498	7.94648	0.168856	-0.307136	0	0	-0.174294	0.174334	-1.01285	0.714604		12.753	-13.7705	0.0612411		-35.7527	-45.4425	-45.4451	-45.1132				8.61716	0.206146	-1.17734	0.695228		8.47239	-0.23504	0.157283	-1.06549	0.637964		8.87556	8.07519
	121			8.66814	0.169481	-0.72737	0.348165		8.19479	-0.605523	0.105195	-0.484073	0.234211		8.34092	8.00048	-0.54104	-0.750187	0	0	-0.0534854	0.101011	-0.543984	0.386581		14.5891	-15.7471	0.119455		-34.4314	-44.4646	-41.3691	-41.2293				8.45723	0.212741	-0.999159	0.477959		7.95707	-0.580713	0.1192	-0.792605	0.376786		8.14053	7.55824
	122			8.95406	0.171636	-0.798378	0.462947		8.95732	-0.0149478	0.165916	-0.779663	0.45272		9.17796	8.73606	-0.0311301	-0.0215593	0	0	0.00890308	0.142609	-0.760242	0.562944		12.9404	-13.853	0.146549		-36.6267	-43.8395	-43.7872	-43.793				9.03486	0.138652	-0.808672	0.49179		9.06224	0.0277915	0.141377	-0.812918	0.494066		9.21825	8.90339
	123			7.94593	0.385024	-0.90168	0.362314		7.5643	-0.452577	0.250572	-0.708438	0.277087		7.67266	7.18356	-0.873539	-0.509027	0	0	-0.0837625	0.162674	-0.529428	0.397099		15.1482	-16.6609	0.11759		-32.968	-49.2849	-45.9797	-44.4998				7.92277	0.341793	-0.852048	0.37471		7.6455	-0.360908	0.241368	-0.696911	0.308478		7.91528	7.16726
	124			8.44792	0.177784	-0.728795	0.372187		8.40419	-0.0713638	0.160784	-0.684468	0.349011		8.66394	8.05927	-0.0814963	-0.228646	0	0	-0.365736	0.133537	-0.62128	0.464691		13.2533	-14.3828	0.0608946		-36.9729	-46.4668	-46.0768	-45.6357				8.44784	0.218226	-0.842732	0.427075		8.36797	-0.113476	0.189518	-0.782542	0.396226		8.64548	7.99859
	125			8.99985	0.121385	-0.590354	0.371421		8.81115	-0.256148	0.102149	-0.477334	0.312787		8.84731	8.7469	-0.506663	-0.0703353	0	0	-0.0111025	0.0877704	-0.45994	0.408482		13.4079	-14.3325	0.113601		-35.367	-42.8752	-41.7826	-41.7904				9.04819	0.105048	-0.768503	0.482923		9.2112	0.1809	0.120858	-0.811588	0.506739		9.52351	8.9147
[truncated: 16 more columns]

## Sheet: ESP_whole_cornea
Whole cornea
				1	2	3	4	5	6	7	8	9	10	11	12	13	14	15	16	17	18	19	20	21	22	23	24	25	26	27	28	29	30				1	2	3	4	5	6	7	8	9	10	11	12	13
				shpere	shpere	shpere	shpere		conic	conic	conic	conic	conic		bi-conic	bi-conic	bi-conic	bi-conic	bi-conic	bi-conic	bi-conic	bi-conic	bi-conic	bi-conic		shpere	shpere	shpere									shpere	shpere	shpere	shpere		conic	conic	conic	conic	conic		bi-conic	bi-conic
			ESP																											actual	shpere	conic	biconic			ESP	Taiwan
				cornea	cornea	cornea	cornea		cornea	cornea	cornea	cornea	cornea		cornea	cornea	cornea	cornea	cornea	cornea	cornea	cornea	cornea	cornea		sclera	sclera	sclera		Limbus	Limbus	Limbus	Limbus				cornea	cornea	cornea			cornea	cornea	cornea	cornea	cornea		cornea	cornea
				Whole cornea					Whole cornea						Whole cornea											Whole cornea				Whole cornea							Whole cornea					Whole cornea						Whole cornea
		std	Right	0.29255	0.027002	0.115485	0.105614		0.368664	0.300464	0.0199068	0.292021	0.213954		0.401577	0.43635	0.309229	0.397155	0	0	0.0915737	0.0191501	0.1549	0.112855		0.819433	0.90701	0.0323562		1.76469	2.28211	2.36933	2.0893			Left	0.306468	0.0275079	0.127598	0.127362		0.398758	0.311953	0.0183359	0.269816	0.214888		0.4235	0.450957
		mean	OD	8.85429	0.117264	-0.267237	0.135691		7.37404	-1.14872	0.0639326	-0.0248985	-0.0124057		7.60675	7.19829	-1.04946	-1.17318	0	0	-0.0186731	0.0562403	-0.220214	0.153714		12.8316	-13.9067	0.0794363		-36.5384	-47.3703	-40.933	-41.1944			OS	8.91881	0.118025	-0.275893	0.146611		7.39979	-1.17922	0.0639937	-0.0534826	0.0117818		7.71356	7.1876
	N			Rcf	RMS	errLR	errLZ		R	Q	RMS	errLR	errLZ		Rx	Ry	Qx	Qy	Th_x	Th_y	Th_z	RMS	errLR	errLZ		R_bfs	Z_bfs	RMS		AL	AL1	AL2	AL3				Rcf	RMS	errLR	errLZ		R	Q	RMS	errLR	errLZ		Rx	Ry
	1			8.9111	0.110144	-0.22003	0.0902677		7.44537	-1.19962	0.0628976	0.272284	-0.242244		7.6227	7.27147	-1.05958	-1.33145	0	0	-0.000582386	0.0623813	-0.120281	0.0774608		12.0636	-12.9823	0.0720963		-36.7159	-46.932	-40.8984	-41.2037				8.96457	0.100582	-0.148328	0.0193851		7.57721	-1.14052	0.0595825	0.156625	-0.167944		7.67918	7.51884
	2			8.65785	0.119374	-0.292692	0.172585		7.04649	-1.25921	0.0594287	-0.105002	0.0689196		7.43208	6.72443	-1.06868	-1.37495	0	0	-0.082433	0.05086	-0.216869	0.17396		13.3485	-14.5221	0.0752755		-34.6431	-47.3222	-40.0502	-39.9535				8.69992	0.115018	-0.293156	0.164905		7.14186	-1.21135	0.0559026	-0.114318	0.0664761		7.59303	6.86048
	3			8.89965	0.0982356	-0.217916	0.0992372		8.07464	-0.729725	0.0824287	0.022385	-0.0431692		8.12936	8.07854	-0.835957	-0.565157	0	0	-0.00933703	0.0776632	-0.103946	0.0840989		12.9287	-13.9852	0.0995754		-37.6524	-46.6957	-42.695	-42.9524				8.87152	0.0533861	-0.216624	0.094826		8.25672	-0.545791	0.0410408	-0.089873	0.0217222		8.39466	8.16684
	4			8.85693	0.13262	-0.281608	0.14262		7.3047	-1.1181	0.0749665	-0.0974496	0.0378198		7.52892	7.10142	-1.06302	-1.15591	0	0	-0.0199143	0.0696415	-0.162756	0.110255		13.6718	-14.9676	0.0825482		-35.6008	-48.9151	-41.7858	-41.7292				8.77907	0.133551	-0.359355	0.254697		7.25816	-1.08992	0.0763398	-0.124213	0.0865419		7.36358	7.15768
	5			8.5424	0.14647	-0.301439	0.141758		7.15653	-0.976352	0.0797719	-0.0442227	-0.0235307		7.07598	6.84014	-1.04763	-1.13123	0	0	-0.0131099	0.0764101	-0.141972	0.0915608		12.5679	-13.8583	0.047045		-38.1846	-51.3474	-44.3943	-43.6079				8.69573	0.106614	-0.254481	0.121178		7.46509	-0.842136	0.0512604	-0.133754	0.0464651		7.57559	7.33744
	6			8.62595	0.113827	-0.320311	0.137667		7.39968	-0.902605	0.0712214	-0.103306	0.00452278		7.71413	7.17774	-0.775225	-0.929762	0	0	-0.124943	0.0641903	-0.230853	0.150469		12.8453	-14.1001	0.0517463		-37.9457	-50.0756	-43.952	-44.4639				8.80224	0.0889534	-0.206939	0.11249		7.80036	-0.814182	0.0647211	-0.033063	0.00799855		8.24454	7.47795
	7			8.74338	0.0987103	-0.351758	0.200848		7.58652	-0.856845	0.0612752	-0.198606	0.0927472		7.77869	7.48292	-0.861255	-0.764282	0	0	-0.0838887	0.0499961	-0.289334	0.190217		11.3775	-12.2296	0.0616373		-39.2811	-47.9178	-42.8575	-42.6321				9.34357	0.0943619	-0.242789	0.13497		8.05343	-1.01363	0.0586908	-0.118098	0.0625048		8.49373	7.73259
	8			9.0131	0.0985795	-0.272012	0.175296		7.75029	-0.982085	0.0598368	-0.0749824	0.0471999		7.87951	7.63718	-0.955779	-0.991769	0	0	-0.029761	0.0576675	-0.149184	0.112126		12.1569	-13.056	0.0900772		-38.4875	-46.458	-41.1643	-41.1445				8.46023	0.0980265	-0.062466	-0.15749		7.55276	-0.713826	0.0700619	0.262189	-0.365214		7.63457	7.55374
	9			8.27566	0.133224	-0.484478	0.440769		7.09599	-0.891754	0.0896833	-0.232505	0.237674		7.46365	6.83992	-0.417727	-1.24817	0	0	0.00434076	0.0768958	-0.377839	0.358767		10.1097	-10.7881	0.204712		-41.6114	-48.7657	-43.7361	-44.0777				8.83371	0.108659	-0.0727248	-0.00307608		7.2712	-1.37956	0.0663397	0.334746	-0.245223		7.4658	7.36347
	10			8.77214	0.125622	-0.161362	0.0863641		7.07315	-1.48971	0.078068	0.261997	-0.167769		7.14358	7.26147	-1.68981	-0.9945	0	0	0.0676032	0.0647936	-0.0986239	0.0926599		12.482	-13.4072	0.107058		-35.2125	-45.1303	-38.1193	-39.1195				8.50821	0.1017	-0.233202	0.131638		7.24161	-1.04124	0.0634455	-0.0246623	0.00985055		7.8029	6.74242
	11			8.35571	0.089496	-0.216383	0.1108		7.26227	-0.899044	0.0561939	-0.026457	-0.00181114		7.41912	7.14035	-0.879941	-0.881645	0	0	-0.064947	0.0514955	-0.130307	0.113834		12.3542	-13.4454	0.0666339		-37.0943	-48.0182	-42.5586	-42.5059				9.17597	0.11904	-0.253693	0.149906		7.43919	-1.28996	0.0493923	-0.032704	0.00738745		7.80498	7.10074
	12			8.95516	0.10899	-0.133383	0.0613131		7.41745	-1.31279	0.0675096	0.309645	-0.220453		7.7129	7.17675	-0.991378	-1.56736	0	0	0.0106519	0.0662207	-0.0485975	0.0549508		12.3037	-13.1935	0.0804193		-36.9628	-45.4782	-39.3004	-40.235				9.032	0.138601	-0.402157	0.25757		6.9929	-1.6245	0.0644975	-0.325049	0.215758		6.97731	7.15468
	13			8.62637	0.109066	-0.319353	0.192434		7.07992	-1.20212	0.0456394	-0.131408	0.0741664		7.16583	6.99641	-1.14439	-1.25724	0	0	-0.0074979	0.0454051	-0.22499	0.17183		12.0305	-12.9911	0.0689327		-36.9924	-47.1	-40.3452	-40.3666				8.63802	0.131963	-0.257855	0.143179		7.37618	-0.81076	0.0648995	-0.19625	0.101643		7.43559	6.85959
	14			8.71075	0.143472	-0.289247	0.17239		7.22671	-1.01843	0.0796874	-0.125923	0.068058		7.36057	7.01608	-1.11481	-0.95598	0	0	-0.144482	0.0602733	-0.179202	0.146765		12.5657	-13.768	0.116689		-38.3127	-50.16	-43.2398	-43.0514				9.00907	0.080998	-0.203496	0.127791		7.9518	-0.86004	0.0525872	-0.0493609	0.0404914		8.33409	7.63961
	15			8.97461	0.0877062	-0.168417	0.0617817		7.79184	-0.897847	0.0481228	-0.0408614	-0.0083654		8.13964	7.49225	-0.762226	-0.988019	0	0	-0.0796575	0.035664	-0.0805246	0.0647186		13.7933	-14.9992	0.0355175		-35.8278	-47.235	-41.8819	-41.4543				9.01272	0.10771	-0.159304	0.0809449		7.51897	-1.1857	0.0625188	0.0526187	-0.0471436		8.04141	7.13329
	16			8.88044	0.107772	-0.258371	0.166868		7.42184	-1.22973	0.0707545	-0.0589833	0.0455941		7.96171	7.07716	-0.975679	-1.25348	0	0	0.00192849	0.0568327	-0.280592	0.20776		12.1649	-13.0032	0.0502563		-36.5207	-44.6068	-38.7055	-38.2487				8.86941	0.146898	-0.224337	0.10029		6.99909	-1.44817	0.0865632	0.0223541	-0.0327515		7.42242	6.65472
	17			8.92042	0.151228	-0.466635	0.272137		7.05713	-1.4238	0.0893815	-0.358452	0.214441		7.51764	6.84148	-1.35314	-1.25171	0	0	-0.195849	0.0639382	-0.395266	0.241121		13.7536	-14.8927	0.11851		-34.3592	-46.0682	-38.4073	-38.9525				8.59912	0.117448	-0.319612	0.190882		7.35452	-0.858906	0.0624714	-0.196384	0.112165		7.59942	6.99345
	18			8.33492	0.122466	-0.254161	0.0264043		6.6691	-1.34445	0.0762961	0.839752	-0.78324		6.8463	6.46064	-1.20644	-1.50931	0	0	-0.021914	0.106006	-0.323369	0.200002		11.838	-13.0057	0.136759		-38.344	-51.1328	-43.4047					8.48468	0.0810694	-0.410165	0.147559		7.38472	-0.889556	0.0421175	-0.293279	0.086714		7.71803	7.08956
	19			8.74455	0.122247	-0.346754	0.201038		7.2091	-1.09544	0.05667	-0.223837	0.127192		7.31891	7.11811	-1.09664	-1.07588	0	0	-0.00357382	0.053055	-0.259546	0.168717		12.8442	-14.0049	0.0527838		-35.5896	-48.5936	-41.7011	-41.7073				8.76112	0.123311	-0.325533	0.245765		7.22703	-1.14649	0.0693851	-0.209603	0.172161		7.40417	7.05031
	20			8.96805	0.20851	-0.0449772	-0.000329792		6.50108	-2.15605	0.117405	1.47641	-1.13973		7.60534	5.98013	-0.87659	-2.70272	0	0	0.0681582	0.115489	-0.0250198	0.0997114		12.1057	-12.9934	0.0900805		-36.7531	-46.2601		-40.4533				8.80876	0.135521	-0.316817	0.205762		7.46197	-1.04733	0.10271	-0.160381	0.1172		7.94617	7.37011
	21			8.84534	0.129424	-0.410646	0.238727		7.30084	-1.1305	0.0747738	-0.264235	0.148133		7.87333	6.86036	-0.872469	-1.25483	0	0	-0.085023	0.0567056	-0.323725	0.19564		12.5764	-13.6364	0.0517812		-36.4215	-47.7748	-41.0434	-41.2672				8.54195	0.143039	-0.350407	0.225343		6.85329	-1.19581	0.0732942	-0.25791	0.169728		7.15402	6.66559
	22			8.76047	0.113698	-0.33773	0.246002		7.48196	-0.944158	0.0735467	-0.206022	0.155187		7.89355	7.19635	-0.917974	-0.879052	0	0	-0.11239	0.0395941	-0.343585	0.287179		11.5002	-12.3608	0.115374		-37.6991	-47.5905	-42.0485	-41.6184				9.17034	0.183141	-0.218529	0.0395458		7.0295	-1.79688	0.118683	0.947138	-0.800055		7.03825	7.14645
	23			8.35416	0.123803	-0.282033	0.166643		6.93461	-0.982765	0.0538256	-0.167298	0.0920023		7.10487	6.68886	-0.989658	-1.05024	0	0	0.00261978	0.0431415	-0.218279	0.195698		11.9198	-13.0683	0.0786953		-37.8151	-50.5216	-43.6423	-43.1818				9.34824	0.0874385	-0.0503747	-0.0179543		8.15741	-0.941404	0.0545642	0.186087	-0.155169		8.47033	7.9465
	24			8.83279	0.114512	-0.231743	0.0888504		7.3969	-1.15065	0.0696635	0.23261	-0.231999		7.58969	7.17622	-1.01068	-1.31676	0	0	-0.0100176	0.0688994	-0.137468	0.0847501		11.8561	-12.7728	0.0778141		-38.29	-47.4906	-41.5104					8.91274	0.0891455	-0.219531	0.0758438		7.80732	-0.910982	0.0620187	-0.0489449	-0.0172378		8.30262	7.4115
	25			9.44985	0.112495	-0.117158	0.0140651		7.95776	-1.2029	0.076405	0.242809	-0.205433		8.16802	7.89054	-1.2811	-0.988791	0	0	-0.0169707	0.0641835	-0.0995384	0.0632074		13.3088	-14.3081	0.0643628		-35.4804	-45.6157	-39.6669	-39.7916				8.79318	0.123844	-0.263245	0.150855		7.23999	-1.05374	0.0496063	-0.142871	0.0756486		7.4592	7.03368
	26			8.89275	0.0927182	-0.139934	0.0452396		7.65086	-1.03435	0.0597445	0.0718307	-0.0746922		7.95038	7.39483	-0.881442	-1.14336	0	0	-0.00168409	0.0556425	-0.060316	0.053375		13.1933	-14.2562	0.0487206		-35.3997	-46.0427	-40.4794	-40.055				8.88617	0.0805365	-0.111359	-0.0450174		7.57468	-1.13875	0.0361229	0.193091	-0.216384		7.83807	7.33304
	27			8.81891	0.118572	-0.365429	0.22172		7.2959	-1.037	0.0397117	-0.321604	0.195215		7.53143	7.02233	-0.865799	-1.23177	0	0	-0.00516561	0.0375319	-0.315769	0.208514		12.8317	-13.987	0.0924187		-35.5216	-48.6947	-41.9912	-41.9326				9.20165	0.140367	-0.139416	0.0325949		7.33894	-1.66615	0.0969701	0.553563	-0.380326		7.89453	6.91036
	28			9.00543	0.107129	-0.328588	0.149996		7.50613	-1.17345	0.0570719	-0.13978	0.0388294		7.90659	7.14286	-0.844616	-1.45639	0	0	0.00787418	0.0543182	-0.276953	0.162605		12.9914	-14.0218	0.0760798		-36.5104	-46.2319	-39.8875	-40.304				9.32791	0.122568	-0.302384	0.181196		7.74289	-1.22252	0.076243	-0.124821	0.0793438		8.25265	7.39844
	29			9.08038	0.09881	-0.118756	0.0169923		7.64001	-1.25234	0.0620397	0.122202	-0.112593		7.72369	7.6131	-1.32848	-1.12041	0	0	0.000545833	0.058294	-0.0432157	0.0298089		13.6606	-14.6872	0.0576618		-33.8927	-44.4188	-38.3823	-38.6212				8.55446	0.0934331	-0.25163	0.113777		7.3711	-0.884046	0.0469908	-0.134081	0.0494802		7.6115	7.23663
	30			9.21787	0.128217	-0.256301	0.159124		7.83608	-1.23469	0.102787	0.0694229	-0.0253476		8.27043	7.81206	-1.28778	-0.753699	0	0	0.00436974	0.0757518	-0.221696	0.16921		13.3424	-14.2983	0.101047		-35.4698	-44.1176	-38.4593	-39.3934				9.54895	0.142025	-0.370666	0.213378		7.23524	-1.77832	0.0490307	-0.234234	0.131322		7.4599	7.0475
	31			8.67919	0.111316	-0.193904	0.0931179		7.47293	-0.944218	0.0781504	-0.00920038	-0.00483467		7.78747	7.229	-0.862833	-0.957421	0	0	-0.0294829	0.0683918	-0.112033	0.0901852		14.0366	-15.3628	0.124175		-36.0281	-48.3892	-42.418	-42.4557				9.0506	0.121917	-0.197575	0.0732479		7.07952	-1.77496	0.0669615	0.223215	-0.174317		7.27611	6.95631
	32			9.4054	0.142469	-0.226665	0.0923863		7.05334	-1.93633	0.060787	0.24806	-0.185836		7.20421	6.9771	-1.62851	-2.16778	0	0	-0.0752808	0.0565165	-0.147631	0.0975947		13.3711	-14.3037	0.081247		-33.2315	-43.949	-35.6	-36.0398				8.61375	0.125724	-0.0435597	-0.0765453		7.00565	-1.43465	0.0870259	0.317069	-0.259512		7.53418	6.84749
	33			8.89515	0.104424	-0.280072	0.0797162		7.41367	-1.23288	0.0600201	-0.204902	0.0369875		7.3027	7.75233	-1.48355	-0.647914	0	0	-0.0136834	0.055118	-0.391379	0.204517		12.5459	-13.4107	0.0642612		-35.8879	-43.8988	-37.9597	-38.8542				8.90281	0.156051	-0.420184	0.31072		6.89742	-1.42891	0.0721169	-0.287983	0.227641		7.37108	6.568
	34			8.80887	0.1422	-0.0581619	-0.0229195		7.03189	-1.59161	0.0989513	0.457822	-0.299963		7.45141	7.15031	-1.65415	-0.924783	0	0	0.200428	0.0672528	-0.0855974	0.084039		13.9468	-15.1171	0.15915		-35.0034	-46.0719	-37.9631	-40.2598				9.21827	0.122633	-0.6091	0.442858		7.50624	-1.35227	0.0675987	-0.581106	0.42944		7.82276	7.43415
	35			8.81315	0.138099	-0.409783	0.291206		7.03223	-1.29001	0.0631444	-0.295894	0.221344		7.10578	6.99084	-1.28966	-1.25045	0	0	0.0556788	0.0618038	-0.380314	0.29852		12.5418	-13.5904	0.0542067		-37.3862	-47.5878	-40.0216	-40.0907				9.2269	0.159655	-0.217997	0.0268605		6.97829	-1.85889	0.0786826	0.56484	-0.42768		7.29216	6.69565
	36			9.11889	0.140981	-0.347219	0.10749		7.14751	-1.51873	0.064264	-0.0546018	-0.0522545		7.40006	6.90224	-1.34772	-1.66918	0	0	-0.00277334	0.0628185	-0.354141	0.172369		13.8108	-14.9865	0.0371784		-33.4879	-46.8701	-38.6486	-38.9328				8.90395	0.118447	-0.492585	0.434999		7.13734	-1.50969	0.0615551	-0.426155	0.397467		7.48787	6.90255
	37			8.77791	0.096387	-0.482352	0.441823		7.50272	-0.918863	0.0419599	-0.412563	0.405377		7.65769	7.35857	-0.940977	-0.835443	0	0	-0.0792647	0.0261185	-0.914544	0.792051		13.2167	-14.4085	0.0560717		-37.4606	-48.1575	-42.3692	-42.4899				8.76113	0.130153	-0.166014	0.0201695		6.93954	-1.36328	0.0509918	0.0849265	-0.116334		7.25614	6.71106
	38			8.90921	0.13162	-0.136447	0.0121105		7.08886	-1.46414	0.0721359	0.191543	-0.166705		7.30274	6.97245	-1.48565	-1.35051	0	0	0.10017	0.0630615	-0.0492047	0.0388431		13.9024	-15.1037	0.0831666		-34.7628	-46.8083	-38.8321	-39.0415				8.58789	0.124264	-0.360383	0.203295		6.94886	-1.18193	0.0468018	-0.262538	0.140584		6.94257	7.0428
	39			8.93411	0.130999	-0.236271	-0.170901		7.01669	-1.44582	0.0421948	0.0860397	-0.333915		7.36161	6.68029	-1.2478	-1.60749	0	0	0.0155319	0.0353718	-0.468338	0.0942941		14.5383	-15.9469	0.0753145		-34.1498	-48.902	-40.0213					9.05381	0.0938155	-0.361091	0.239822		7.63336	-1.26116	0.0570742	-0.278334	0.198735		7.93753	7.668
	40			8.56324	0.0972135	-0.730166	0.423121		7.29921	-1.05878	0.061592	-0.832998	0.478041		7.44824	7.23607	-1.00824	-1.00799	0	0	0.0577125	0.0595397	-0.845104	0.47281		12.1371	-12.9152	0.0554026		-38.5603	-42.4036	-37.3673	-37.5591				9.00196	0.109704	-0.199128	0.0803266		7.37527	-1.22542	0.0427599	-0.059804	0.00269986		7.73141	7.08416
	41			8.79868	0.13111	0.141062	-0.13767		6.99227	-1.74228	0.0893138	1.25821	-0.836713		7.64155	6.72632	-0.735304	-2.23681	0	0	-0.0189136	0.0786456	0.0212592	0.0676954		12.814	-13.7855	0.130574		-33.7255	-45.1254	-37.924	-40.6208				8.91274	0.0891455	-0.219531	0.0758438		7.80732	-0.910982	0.0620187	-0.0489449	-0.0172378		8.30262	7.4115
	42			9.20356	0.146475	-0.296366	0.157514		7.15107	-1.5718	0.0757132	-0.096441	0.0445552		7.37723	7.02415	-1.58453	-1.46708	0	0	0.022294	0.0668166	-0.193528	0.12143		13.5698	-14.6367	0.0785994		-34.0348	-45.6461	-37.6169	-37.7205				9.25362	0.0956116	-0.209464	0.0900367		7.93849	-0.970662	0.0481995	-0.0510511	-0.00425924		8.21387	7.67255
	43			8.89275	0.0927182	-0.139934	0.0452396		7.65086	-1.03435	0.0597445	0.0718307	-0.0746922		7.95038	7.39483	-0.881442	-1.14336	0	0	-0.00168409	0.0556425	-0.060316	0.053375		13.1933	-14.2562	0.0487206		-35.3997	-46.0427	-40.4794	-40.055				8.39067	0.136742	-0.402339	0.262183		6.71214	-1.55692	0.0890486	0.0558876	-0.00857186		7.43151	6.13232
	44			9.30442	0.0877954	-0.305323	0.100685		8.08274	-0.953323	0.0505213	-0.162076	0.0210861		8.41394	7.78424	-0.737743	-1.13369	0	0	-0.00130204	0.0472975	-0.263896	0.134385		13.8596	-14.9638	0.0884404		-33.7101	-45.7593	-40.5856	-40.6009				9.09623	0.0943736	-0.20063	0.0837288		7.67521	-1.09486	0.0408205	-0.0328999	-0.0150465		8.00503	7.36813
	45			8.97228	0.139429	-0.110582	0.0106704		7.348	-1.42898	0.107991	0.404788	-0.297759		7.52033	7.24716	-1.4866	-1.31255	0	0	-0.0316571	0.103751	-0.0630149	0.0362737		12.9524	-13.944	0.054717		-36.0357	-45.4832	-38.695	-38.5627				9.0275	0.114077	-0.438902	0.33456		7.44765	-1.18118	0.0537493	-0.373407	0.292624		7.88032	7.04379
	46			8.75183	0.117876	-0.269063	-0.0455417		7.08743	-1.23074	0.0367182	0.0816587	-0.288081		7.16252	7.00682	-1.0796	-1.40054	0	0	-0.00383294	0.0320919	-0.305676	0.032019		11.8356	-12.8108	0.0378487		-37.1856	-48.5587	-41.4508	-41.604				8.7677	0.0987733	-0.148762	0.0326125		7.45182	-1.07652	0.061341	0.0481399	-0.0733868		7.97058	7.05
	47			8.67971	0.125237	-0.166822	0.0738376		7.05168	-1.23853	0.0670103	0.0691439	-0.0665413		7.42544	6.70521	-0.99156	-1.45179	0	0	-0.0314273	0.0637433	-0.0523533	0.0496958		12.8653	-14.0112	0.0382114		-36.4018	-48.147	-40.7593	-40.1763				8.7677	0.0987733	-0.148762	0.0326125		7.45182	-1.07652	0.061341	0.0481399	-0.0733868		7.97058	7.05
	48			8.67971	0.125237	-0.166822	0.0738376		7.05168	-1.23853	0.0670103	0.0691439	-0.0665413		7.42544	6.70521	-0.99156	-1.45179	0	0	-0.0314273	0.0637433	-0.0523533	0.0496958		12.8653	-14.0112	0.0382114		-36.4018	-48.147	-40.7593	-40.1763				8.72157	0.16111	-0.541336	0.475627		6.83536	-1.29199	0.0709291	-0.751084	0.614832		7.3709	6.41473
	49			8.80792	0.168356	-0.322385	0.181185		6.83504	-1.38435	0.0861775	-0.123938	0.0640413		7.42177	6.31472	-0.914699	-1.75782	0	0	0.020791	0.0815059	-0.156601	0.103383		13.2779	-14.5287	0.116788		-34.0922	-49.0843	-40.4203	-40.5213				8.96822	0.152581	-0.356354	0.185824		7.02334	-1.51226	0.0828066	-0.0574835	0.010699		7.27562	6.80143
	50			9.17687	0.152471	-0.236971	0.0608333		7.02368	-2.20832	0.0993774	0.596539	-0.352332		7.39461	6.5159	-1.68416	-2.82446	0	0	0.191558	0.0973372	-0.252768	0.129915		14.9608	-16.0404	0.108217		-32.9517	-42.756	-33.768					8.72425	0.078079	-0.173906	0.0573474		7.67025	-0.822339	0.0412512	-0.0324276	-0.0222941		7.85966	7.49235
	51			8.77305	0.0831436	-0.179911	0.0637297		7.65745	-0.847704	0.0420714	-0.0353242	-0.0178371		7.85434	7.49327	-0.658826	-1.00288	0	0	-0.000158501	0.0408422	-0.0813894	0.0631013		13.442	-14.6688	0.0628319		-36.3831	-48.1808	-42.8662	-43.1208				8.95489	0.112059	-0.0475052	-0.0624584		7.47295	-1.19426	0.0712193	0.246129	-0.228352		7.8737	7.3756
	52			8.9024	0.0918988	-0.178552	0.0809167		7.60908	-1.09567	0.0576847	-0.0408603	0.00451808		8.12045	7.3668	-0.938139	-0.937248	0	0	-0.0858973	0.0271208	-0.220575	0.142535		12.9892	-13.9448	0.0516888		-35.1916	-44.4868	-39.0473	-39.3573				8.66711	0.117911	-0.174206	0.0529605		7.09724	-1.30148	0.0706881	0.0637983	-0.0713929		7.53122	6.70493
	53			8.6562	0.106699	-0.174733	0.0760557		7.15223	-1.35578	0.0670108	0.0888521	-0.0626856		7.43031	6.9127	-1.09666	-1.57004	0	0	-0.012081	0.0661885	-0.0779481	0.0681245		13.3958	-14.4466	0.060198		-34.7006	-44.9327	-38.2077	-38.5597				8.2668	0.182973	-0.280836	0.145264		6.55073	-1.0524	0.0687669	-0.164884	0.0794723		6.53693	6.2162
	54			8.20975	0.209186	-0.454255	0.286669		6.37226	-1.23548	0.103207	-0.343479	0.221835		6.35545	6.07623	-1.50287	-1.25047	0	0	0.0433071	0.0831386	-0.47004	0.305421		12.8018	-14.1818	0.160127		-34.6631	-51.6631	-42.6339	-42.0458				8.90925	0.127994	-0.214921	0.0955748		7.21199	-1.1796	0.046574	0.025445	-0.061799		7.22276	7.19673
	55			9.01336	0.100879	-0.367942	0.187268		7.60411	-1.08041	0.0504655	-0.210905	0.0897498		7.95451	7.28868	-0.875245	-1.24319	0	0	-0.015662	0.0453209	-0.268157	0.151513		12.4952	-13.4489	0.0798609		-36.5751	-46.3254	-40.4252	-40.4116				8.81001	0.130687	-0.236095	0.113848		7.33127	-1.05576	0.0796942	-0.0609627	0.00867174		7.8188	6.88516
	56			8.79759	0.123388	-0.27596	0.15767		7.3782	-0.992076	0.0671966	-0.1076	0.0493333		7.74119	7.01348	-0.781386	-1.19594	0	0	-0.0701518	0.0629619	-0.124599	0.0884177		12.5114	-13.6576	0.109483		-36.3642	-49.5244	-43.0143	-42.6407				8.81001	0.130687	-0.236095	0.113848		7.33127	-1.05576	0.0796942	-0.0609627	0.00867174		7.8188	6.88516
	57			8.79759	0.123388	-0.27596	0.15767		7.3782	-0.992076	0.0671966	-0.1076	0.0493333		7.74119	7.01348	-0.781386	-1.19594	0	0	-0.0701518	0.0629619	-0.124599	0.0884177		12.5114	-13.6576	0.109483		-36.3642	-49.5244	-43.0143	-42.6407				8.66243	0.125325	-0.248351	0.108823		7.32968	-0.915695	0.0578339	-0.0843878	0.0123853		7.32527	7.06239
	58			8.68168	0.122306	-0.270486	0.113141		7.27969	-0.98767	0.0653566	-0.117053	0.0259177		7.40576	7.18421	-1.02974	-0.907571	0	0	-0.0608212	0.0558508	-0.161446	0.1102		13.5981	-14.9613	0.0512255		-36.5504	-49.986	-43.2138	-43.3455				8.09112	0.115072	-0.407005	0.22022		6.94026	-0.88226	0.0706218	-0.172306	0.0623773		7.28645	6.59989
	59			8.21398	0.10876	-0.272965	0.106211		7.12512	-0.775311	0.0621862	-0.101383	-0.00382441		7.50241	6.66143	-0.457355	-1.16036	0	0	-0.0163567	0.057197	-0.199095	0.141665		12.1291	-13.4114	0.13773		-39.7514	-51.9437	-46.0849	-46.796				8.57896	0.0954824	-0.257342	0.116213		7.41207	-0.839513	0.04947	-0.114713	0.0220411		7.70966	7.15202
	60			8.86677	0.128444	-0.264168	0.150843		7.28539	-1.08555	0.0573549	-0.110877	0.0514464		7.59257	6.93841	-0.903777	-1.29093	0	0	-0.015906	0.0535981	-0.11807	0.0860738		12.4842	-13.6047	0.0780526		-37.6743	-49.2867	-42.2884	-41.9639				8.89362	0.0980977	-0.194364	0.0889775		8.04899	-0.748981	0.0846396	0.0285805	-0.0351851		8.30258	8.08198
	61			8.76361	0.109607	-0.211476	0.0960454		7.76162	-0.711934	0.0761951	-0.034511	-0.0179023		7.75047	7.7307	-0.864197	-0.593845	0	0	0.0150668	0.0670623	-0.0971022	0.0789886		12.6543	-13.8889	0.105013		-39.4582	-50.5613	-45.5689	-45.7315				8.43071	0.177757	-0.271755	0.148343		6.74325	-1.34825	0.115927	0.722003	-0.585594		7.2366	6.3136
	62			8.48823	0.158234	-0.29437	0.130822		6.85642	-1.15238	0.0834462	0.0144669	-0.072335		7.20897	6.50195	-0.802081	-1.49331	0	0	-0.0495627	0.0794589	-0.184974	0.12653		12.2901	-13.5214	0.11259		-38.4689	-51.091	-43.1773	-44.6786				8.68536	0.100179	-0.389509	0.223627		7.5793	-0.803139	0.0603143	-0.253244	0.130467		7.97107	7.17914
	63			8.75049	0.0930071	-0.50303	0.334242		7.76158	-0.761067	0.0645993	-0.409567	0.275327		8.17155	7.42456	-0.564524	-0.876337	0	0	-0.107204	0.0550347	-0.456642	0.299863		12.0638	-13.0051	0.158556		-37.8689	-46.9251	-42.4711	-42.8657				8.95489	0.112059	-0.0475052	-0.0624584		7.47295	-1.19426	0.0712193	0.246129	-0.228352		7.8737	7.3756
	64			8.9024	0.0918988	-0.178552	0.0809167		7.60908	-1.09567	0.0576847	-0.0408603	0.00451808		8.12045	7.3668	-0.938139	-0.937248	0	0	-0.0858973	0.0271208	-0.220575	0.142535		12.9892	-13.9448	0.0516888		-35.1916	-44.4868	-39.0473	-39.3573				8.64307	0.170062	-0.184466	-0.0820426		6.7977	-1.60665	0.107771	1.01799	-0.832309		7.12914	6.98083
	65			8.29606	0.104883	-0.195544	0.0348185		6.98054	-0.994167	0.0492907	0.156951	-0.205171		7.45852	6.54737	-0.57417	-1.35396	0	0	0.0205101	0.0434512	-0.246519	0.185412		11.763	-12.9151	0.0928644		-39.0284	-51.0193	-44.3332	-46.5132				8.65562	0.121678	-0.3789	0.161564		7.20684	-1.07198	0.0656058	-0.19957	0.0576761		7.60716	6.91378
	66			8.67185	0.102871	-0.207441	0.0916602		7.36909	-0.915641	0.0439038	-0.0629503	0.0050398		7.60017	7.16499	-0.858519	-0.946486	0	0	-0.0364642	0.0316916	-0.0992832	0.0793756		13.046	-14.3248	0.0689271		-38.2191	-49.9837	-43.6998	-43.45				8.55863	0.106538	-0.216987	0.0756684		7.32439	-0.853457	0.0488816	-0.0853659	-0.00217595		7.46742	7.13296
	67			8.52352	0.129268	-0.249151	0.120021		7.19439	-0.928695	0.0632596	-0.030251	-0.0205773		7.17126	6.94396	-1.00042	-1.01195	0	0	0.00208327	0.0582552	-0.112959	0.0870926		12.5033	-13.7825	0.053844		-38.1496	-51.3125	-44.6503	-44.0484				9.00536	0.12128	-0.252851	0.123218		7.22235	-1.42257	0.059214	-0.0634148	0.0143121		7.58337	6.91161
	68			8.78263	0.093883	-0.164418	0.0407085		7.44232	-1.11937	0.0536196	0.0254037	-0.0634236		7.73965	7.2019	-0.993811	-1.18865	0	0	0.0191522	0.0473023	-0.0673206	0.0441553		13.2894	-14.366	0.0694102		-34.3417	-45.8576	-39.868	-39.6803				8.62466	0.104438	-0.241504	0.129011		7.4489	-0.803193	0.0497032	-0.14435	0.0688884		7.69381	7.0802
	69			8.5496	0.101446	-0.24973	0.130818		7.35549	-0.806106	0.0369957	-0.163211	0.0761386		7.47977	7.09439	-0.705958	-1.01821	0	0	0.00509955	0.0351022	-0.128067	0.0970693		12.4354	-13.6586	0.0840391		-38.3221	-50.5957	-44.8018	-44.6015				8.992	0.0978894	-0.120814	0.0366677		8.00252	-0.782938	0.0754433	0.0964219	-0.0961547		8.42991	7.92115
	70			8.66627	0.0510493	-0.114204	-0.0102844		7.98037	-0.6131	0.0350876	0.0387694	-0.0943917		8.15	7.88074	-0.613828	-0.53066	0	0	-0.044791	0.0245371	-0.254839	0.186061		13.2006	-14.3103	0.0936009		-36.4171	-46.5241	-43.0266					9.36857	0.0444571	-0.617412	0.582038		8.63054	-0.666659	0.0250029	-0.519597	0.521878		8.78664	8.47756
	71			9.1679	0.0537229	-0.26301	0.262307		8.33106	-0.701604	0.0282626	-0.136836	0.189203		8.46033	8.23831	-0.656768	-0.688368	0	0	-0.00433959	0.0251651	-0.235497	0.26338		11.948	-12.7099	0.0453022		-37.307	-44.6995	-41.3248	-41.0978				8.52257	0.12665	-0.343673	0.269395		7.17723	-0.973752	0.0773265	-0.0793891	0.0844348		7.17359	7.18168
	72			8.75898	0.0873101	-0.375088	0.30073		7.57254	-0.921375	0.0443392	-0.296166	0.259716		7.71748	7.60685	-0.94013	-0.687111	0	0	0.0328764	0.0332954	-0.424791	0.386308		13.8586	-15.049	0.0417495		-36.1147	-46.5457	-41.1989	-41.6374				9.28679	0.152865	-0.380837	0.181546		6.81561	-1.95619	0.0560688	-0.298566	0.141009		7.27229	6.42428
	73			8.78263	0.093883	-0.164418	0.0407085		7.44232	-1.11937	0.0536196	0.0254037	-0.0634236		7.73965	7.2019	-0.993811	-1.18865	0	0	0.0191522	0.0473023	-0.0673206	0.0441553		13.2894	-14.366	0.0694102		-34.3417	-45.8576	-39.868	-39.6803				9.00536	0.12128	-0.252851	0.123218		7.22235	-1.42257	0.059214	-0.0634148	0.0143121		7.58337	6.91161
	74			8.93875	0.116935	-0.28913	0.18008		7.43444	-1.06721	0.0563219	-0.158519	0.0937493		7.92565	6.98705	-0.692263	-1.38053	0	0	-0.00699526	0.0520643	-0.173583	0.130509		12.1521	-13.1327	0.061093		-37.2741	-47.9855	-41.5579	-41.3755				8.80512	0.113639	-0.319561	0.233745		7.31393	-1.09219	0.0532923	-0.223113	0.168316		7.76671	6.91919
	75			8.57732	0.0974744	-0.245	0.169316		7.22939	-1.07697	0.0484594	-0.0465725	0.0358577		7.20038	7.25945	-1.10347	-1.04934	0	0	0.0015923	0.0484407	-0.111464	0.0856379		11.3362	-12.1537	0.064684		-38.664	-46.6074	-40.8165	-40.8303				8.77407	0.084497	-0.211655	0.123746		7.55647	-0.971442	0.0410296	-0.035041	0.011395		7.83382	7.30428
	76			8.49729	0.139817	-0.236631	0.128277		7.26956	-0.820828	0.0814775	-0.108231	0.0449339		7.18581	6.97805	-1.04844	-0.885757	0	0	0.0281405	0.0677334	-0.12663	0.103695		12.3505	-13.6237	0.0762106		-38.538	-51.6687	-45.5009	-44.649				8.30446	0.0777527	-0.0114664	-0.219225		7.40707	-0.786595	0.0564638	0.26448	-0.378524		7.65951	7.22948
	77			8.67762	0.127159	-0.188076	0.0720737		7.27501	-1.1612	0.0864482	0.214557	-0.170834		7.15445	7.55326	-1.41675	-0.728433	0	0	-0.0269056	0.0803565	-0.116624	0.0818124		12.8984	-14.051	0.0681141		-37.2569	-48.1734	-41.4407	-42.8425				8.76619	0.145674	-0.119893	0.0421288		7.18464	-1.24115	0.0945589	0.43893	-0.330195		7.2186	7.51758
	78			8.43284	0.136432	-0.497014	0.401971		6.84606	-1.05558	0.0415705	-0.456496	0.376051		6.59883	7.11086	-1.26766	-0.817374	0	0	0.0219271	0.0382076	-0.628909	0.532362		12.0792	-13.2393	0.051639		-37.4834	-50.371	-42.9636	-42.7622				8.64388	0.136807	-0.395781	0.235642		7.05693	-1.1006	0.0673437	-0.248501	0.141111		7.27899	6.79096
	79			8.81525	0.0945362	-0.200771	0.118188		7.61156	-0.838462	0.0435099	-0.0857023	0.0428911		7.82174	7.40915	-0.763276	-0.907398	0	0	-0.0129305	0.0375747	-0.123323	0.0964497		12.2807	-13.3648	0.0714067		-37.7248	-49.1957	-43.6861	-43.4029				9.06397	0.112384	-0.170154	0.0727287		7.61876	-1.01314	0.0555911	0.0193112	-0.0486993		8.07801	7.22308
	80			8.74338	0.0987103	-0.351758	0.200848		7.58652	-0.856845	0.0612752	-0.198606	0.0927472		7.77869	7.48292	-0.861255	-0.764282	0	0	-0.0838887	0.0499961	-0.289334	0.190217		11.3775	-12.2296	0.0616373		-39.2811	-47.9178	-42.8575	-42.6321				8.80224	0.0889534	-0.206939	0.11249		7.80036	-0.814182	0.0647211	-0.033063	0.00799855		8.24454	7.47795
	81			9.13452	0.103495	-0.247684	0.133714		7.75907	-1.02868	0.0573828	-0.105183	0.0498797		7.94607	7.706	-1.05654	-0.863882	0	0	-0.0550456	0.0438847	-0.16976	0.128641		13.2492	-14.3334	0.110432		-37.2993	-46.7452	-40.9025	-41.2323				9.2597	0.105742	-0.369734	0.255818		7.85078	-1.0664	0.061467	-0.321481	0.229091		7.98723	7.95206
	82			8.66491	0.128465	-0.25143	0.129543		7.28979	-0.944779	0.0689694	-0.108573	0.0400794		7.57509	6.84518	-0.860554	-1.15105	0	0	-0.000825804	0.0584233	-0.121332	0.0920244		12.6886	-13.9274	0.0485214		-37.856	-50.3245	-43.7649	-43.0682				8.55545	0.11166	-0.246148	0.0646784		7.26516	-1.00217	0.068453	0.00141876	-0.0749884		7.70978	6.97694
	83			8.92345	0.214093	-0.264657	0.118268		6.89426	-1.62095	0.157832	0.427745	-0.279112		6.98225	7.28475	-1.84654	-0.848406	0	0	-0.0136575	0.143878	-0.252186	0.182449		14.1828	-15.5399	0.0763206		-36.2448	-48.8262	-39.3527	-42.0593				9.05601	0.123183	-0.333203	0.0851808		7.50367	-1.25378	0.0706147	0.0719389	-0.154857		7.87585	7.19194
	84			8.83074	0.129911	-0.312642	0.125425		7.12022	-1.26213	0.0576364	-0.093028	0.00243756		7.12815	7.20048	-1.34747	-1.08002	0	0	0.0263892	0.0539565	-0.206473	0.128818		13.7477	-15.0311	0.0491421		-35.5165	-48.4943	-40.733	-40.9771				9.48612	0.184224	-0.295189	0.193025		6.91315	-2.16327	0.114186	0.144237	-0.0415269		7.23772	6.70472
	85			8.95004	0.121087	-0.468294	0.255246		7.3341	-1.24009	0.0596164	-0.274061	0.133591		7.63389	7.11522	-1.09383	-1.27476	0	0	-0.00343863	0.0545897	-0.478609	0.28753		12.3918	-13.3414	0.0447268		-35.2546	-46.4409	-39.7525	-40.0525				9.59551	0.199916	-0.763176	0.589714		6.92277	-2.21063	0.123705	-1.08401	0.75733		7.62189	7.18714
	86			9.61369	0.14989	-0.241946	0.10555		7.32654	-1.81349	0.0789036	0.211751	-0.163582		7.26596	7.52432	-2.02497	-1.44686	0	0	-0.110408	0.0746451	-0.13757	0.0741246		13.6157	-14.5823	0.0802698		-34.7837	-44.3865	-36.2842	-36.8775				9.20105	0.129102	-0.343866	0.135991		7.19624	-1.50285	0.0409553	-0.240219	0.0830984		7.21845	7.18881
	87			9.3601	0.0820959	-0.131181	0.0488662		8.17647	-1.03374	0.0553574	0.0831067	-0.0773425		8.46012	8.02804	-1.03634	-0.882798	0	0	0.0334099	0.0400166	-0.102996	0.0811492		12.878	-13.7171	0.0876813		-35.2581	-43.4212	-38.8049	-38.6655				9.49084	0.0639646	-0.235573	0.154838		8.53053	-0.899806	0.0456413	-0.135083	0.102884		8.85203	8.44773
	88			9.10982	0.0974637	-0.186337	0.0784992		7.87753	-0.874416	0.0537047	-0.0543385	-0.000120486		8.04565	7.76355	-0.878767	-0.82019	0	0	0.0137161	0.0443081	-0.0930316	0.0718049		13.4224	-14.6243	0.0576149		-37.6102	-48.3613	-42.842	-42.8756				9.07734	0.085328	-0.224231	0.131541		7.94	-0.940727	0.0554778	-0.0277879	0.0218243		8.39787	7.61436
	89			8.89336	0.129146	-0.401184	0.233973		7.15626	-1.33448	0.0645277	-0.164023	0.0774168		7.43334	6.8727	-1.07988	-1.58778	0	0	0.0317837	0.0634423	-0.287252	0.161064		11.8941	-12.7594	0.163943		-37.3705	-46.3916	-39.387	-39.8886				9.09039	0.142541	-0.261761	0.147095		7.11145	-1.376	0.0481838	-0.103748	0.0441952		7.51702	6.73031
	90			8.35416	0.123803	-0.282033	0.166643		6.93461	-0.982765	0.0538256	-0.167298	0.0920023		7.10487	6.68886	-0.989658	-1.05024	0	0	0.00261978	0.0431415	-0.218279	0.195698		11.9198	-13.0683	0.0786953		-37.8151	-50.5216	-43.6423	-43.1818				8.54195	0.143039	-0.350407	0.225343		6.85329	-1.19581	0.0732942	-0.25791	0.169728		7.15402	6.66559
	91			8.93875	0.116935	-0.28913	0.18008		7.43444	-1.06721	0.0563219	-0.158519	0.0937493		7.92565	6.98705	-0.692263	-1.38053	0	0	-0.00699526	0.0520643	-0.173583	0.130509		12.1521	-13.1327	0.061093		-37.2741	-47.9855	-41.5579	-41.3755				8.80512	0.113639	-0.319561	0.233745		7.31393	-1.09219	0.0532923	-0.223113	0.168316		7.76671	6.91919
	92			8.69452	0.100167	-0.232566	0.155254		7.40292	-0.900961	0.0396118	-0.117418	0.0754738		7.38156	7.41333	-0.944768	-0.866912	0	0	-0.000755817	0.0390857	-0.117812	0.10088		11.646	-12.6207	0.0807499		-39.6008	-49.1916	-43.3356	-43.3277				8.91932	0.0952919	-0.249505	0.175303		7.62079	-0.940097	0.0393156	-0.0964229	0.0741077		7.64702	7.66435
	93			8.71458	0.0769056	-0.124662	-0.0594593		7.64322	-0.83015	0.0361293	0.106897	-0.208753		7.74634	7.57299	-0.824281	-0.796872	0	0	-0.0127748	0.0321509	-0.16021	0.0491875		12.3006	-13.3802	0.0554324		-38.4071	-48.7809	-43.6541	-43.4983				8.86264	0.109405	-0.191673	0.124784		7.50301	-1.05366	0.0681143	0.00788214	0.00157765		7.91122	7.25387
	94			9.11626	0.112734	-0.166011	0.0644117		7.61374	-1.12763	0.0620068	0.120613	-0.119822		7.64592	7.60069	-1.15935	-1.08034	0	0	0.00263016	0.0611235	-0.0389729	0.026379		12.684	-13.7143	0.0592545		-37.621	-47.4925	-41.16	-41.159				9.1977	0.0975805	-0.144354	0.0601516		7.75013	-1.05611	0.0353493	0.0440583	-0.0619753		7.89568	7.6101
	95			8.94761	0.111879	-0.172289	0.0516716		7.64702	-0.928705	0.0665261	0.026797	-0.0670002		7.83439	7.50365	-0.88237	-0.938693	0	0	-0.0509287	0.0620202	-0.0592857	0.0437793		13.4787	-14.7737	0.0954223		-37.9992	-49.533	-43.3765	-43.4181				9.0056	0.108197	-0.217883	0.103023		7.68242	-0.933421	0.0587164	-0.0581006	0.00437493		7.97076	7.44545
	96			8.57732	0.0974744	-0.245	0.169316		7.22939	-1.07697	0.0484594	-0.0465725	0.0358577		7.20038	7.25945	-1.10347	-1.04934	0	0	0.0015923	0.0484407	-0.111464	0.0856379		11.3362	-12.1537	0.064684		-38.664	-46.6074	-40.8165	-40.8303				8.77407	0.084497	-0.211655	0.123746		7.55647	-0.971442	0.0410296	-0.035041	0.011395		7.83382	7.30428
	97			8.91253	0.127375	-0.390932	0.237886		7.35644	-1.18927	0.0787083	-0.270534	0.168539		7.92366	7.08694	-1.01169	-1.0608	0	0	-0.195831	0.0468597	-0.340336	0.22764		13.0245	-14.0759	0.115134		-35.1193	-46.3263	-39.7666	-40.216				8.82119	0.135068	-0.383531	0.264665		7.32222	-1.06783	0.0822714	-0.254489	0.181281		7.70141	7.1401
	98			9.03978	0.144547	-0.362669	0.213532		7.16918	-1.4298	0.0794566	-0.0676907	0.0395786		7.27304	7.24163	-1.47624	-1.17146	0	0	-0.0418442	0.0747084	-0.322439	0.266738		13.285	-14.3957	0.0606122		-35.1363	-46.9531	-39.1481	-39.6332				8.95535	0.0974058	-0.458042	0.399877		7.62002	-1.23669	0.062854	-0.185122	0.250856		7.86272	7.39009
	99			8.33477	0.0964016	-0.240452	0.0521776		7.10263	-1.00057	0.0507557	0.0127215	-0.0946074		7.17711	7.05046	-1.00154	-0.973604	0	0	-0.0292448	0.0490797	-0.282844	0.15307		12.7814	-13.9931	0.0844796		-37.1727	-48.9954	-42.6449	-42.6732				8.49442	0.114413	-0.404328	0.295613		7.1541	-1.07298	0.063062	-0.108022	0.119902		7.51975	6.88313
	100			9.2514	0.114752	-0.406099	0.248945		7.49212	-1.30629	0.0376314	-0.310169	0.187548		7.64092	7.35619	-1.19065	-1.40947	0	0	0.00689325	0.0370525	-0.33713	0.231833		12.3135	-13.1617	0.0477258		-36.5449	-45.4704	-38.6809	-38.765				9.4665	0.105444	-0.535069	0.31507		7.83376	-1.34858	0.054714	-0.422193	0.249705		8.23842	7.78845
	101			9.05216	0.109129	-0.223804	0.09802		7.48486	-1.15088	0.0417645	-0.058735	0.000617699		7.66042	7.32411	-1.06541	-1.22424	0	0	-0.0106689	0.0395151	-0.123789	0.0745849		13.2681	-14.3994	0.0664567		-36.8468	-47.4243	-40.7005	-40.6578				8.7301	0.111427	-0.279359	0.094053		7.27234	-1.05687	0.047973	-0.137828	0.0102114		7.32601	7.26243
	102			8.61485	0.130147	-0.388567	0.268399		7.02028	-1.09359	0.0472617	-0.276835	0.197917		7.17466	6.83805	-1.01694	-1.18843	0	0	0.00763331	0.0454064	-0.403007	0.322773		12.421	-13.5875	0.0330745		-38.4156	-49.765	-42.4468	-42.4521				8.57087	0.112302	-0.464034	0.305682		7.20134	-0.991031	0.0512914	-0.227935	0.140086		7.42543	6.99221
	103			8.89336	0.129146	-0.401184	0.233973		7.15626	-1.33448	0.0645277	-0.164023	0.0774168		7.43334	6.8727	-1.07988	-1.58778	0	0	0.0317837	0.0634423	-0.287252	0.161064		11.8941	-12.7594	0.163943		-37.3705	-46.3916	-39.387	-39.8886				9.09039	0.142541	-0.261761	0.147095		7.11145	-1.376	0.0481838	-0.103748	0.0441952		7.51702	6.73031
	104			9.2304	0.123343	-0.204724	0.0621906		7.45459	-1.45598	0.0733405	0.032829	-0.0590094		8.02741	7.15211	-1.3035	-1.32677	0	0	-0.17609	0.0449572	-0.183161	0.10858		14.6133	-15.7788	0.0710984		-32.7707	-45.0078	-37.7347	-38.0162				9.23466	0.148037	-0.18585	0.0951531		7.29347	-1.42498	0.0795688	0.307182	-0.242085		7.71011	6.91304
	105			9.13864	0.0730197	-0.435863	0.351608		8.35431	-0.589884	0.0533072	-0.392827	0.32551		8.57433	8.31951	-0.60364	-0.387709	0	0	0.0833339	0.0310807	-0.451431	0.364219		12.6745	-13.6196	0.0855179		-39.1	-45.8444	-42.4843	-42.9461				9.28926	0.0794806	-0.0250689	-0.0773401		8.38545	-0.67562	0.0565089	0.134532	-0.166028		8.74495	8.20676
	106			8.60849	0.0809597	-0.339093	0.130429		7.42661	-0.978136	0.0397469	-0.229289	0.069132		7.82602	7.06877	-0.717147	-1.19562	0	0	-0.0641038	0.0323697	-0.362671	0.194498		12.7466	-13.7558	0.0328032		-35.481	-45.7288	-40.4155	-40.4378				8.74762	0.100585	-0.371482	0.235938		7.26227	-1.27399	0.0555566	-0.163493	0.118013		7.88463	6.7282
	107			8.60849	0.0809597	-0.339093	0.130429		7.42661	-0.978136	0.0397469	-0.229289	0.069132		7.82602	7.06877	-0.717147	-1.19562	0	0	-0.0641038	0.0323697	-0.362671	0.194498		12.7466	-13.7558	0.0328032		-35.481	-45.7288	-40.4155	-40.4378				8.74762	0.100585	-0.371482	0.235938		7.26227	-1.27399	0.0555566	-0.163493	0.118013		7.88463	6.7282
	108			9.16257	0.0851489	-0.562996	0.301207		8.05055	-0.936714	0.0582369	-0.559718	0.29949		8.13248	8.19263	-1.06317	-0.538202	0	0	0.0877489	0.0472498	-0.628091	0.335956		13.2679	-14.131	0.072827		-36.1862	-42.2515	-37.9598	-38.4792				9.66681	0.150672	-0.50379	0.309148		7.62078	-1.82125	0.103162	-0.194959	0.151014		8.01082	7.44333
	109			8.71852	0.107471	-0.199384	0.084304		7.39116	-0.952518	0.0565759	-0.0402867	-0.0147097		7.5308	7.30502	-0.951044	-0.898138	0	0	-0.0441632	0.0508012	-0.121987	0.0758349		12.6374	-13.8008	0.0548696		-38.2948	-49.2401	-43.0376	-43.1126				9.17808	0.121893	-0.1378	0.0400899		7.66387	-1.16344	0.0784969	0.117208	-0.103892		8.14802	7.32987
	110			8.63149	0.131773	-0.299215	0.172153		7.17782	-0.990064	0.06052	-0.191372	0.104127		7.33205	6.8123	-0.945956	-1.18072	0	0	-0.0276765	0.0554475	-0.184247	0.131181		12.4949	-13.6881	0.0470617		-36.18	-50.0607	-43.263	-42.6666				8.70828	0.116068	-0.289218	0.156667		7.31199	-1.05938	0.0668442	-0.0652024	0.0276157		7.6436	7.03758
	111			8.738	0.130444	-0.21999	0.130781		7.19124	-0.999338	0.02651	-0.109703	0.0538543		7.16842	6.95059	-1.01494	-1.16341	0	0	0.000894322	0.0241055	-0.0745217	0.0606013		11.9328	-13.0432	0.0457067		-39.9999	-50.8609	-43.7705	-43.2838				9.17359	0.147855	-0.445662	0.240908		7.17544	-1.58298	0.0776765	-0.154313	0.0753867		7.69244	6.80613
	112			9.60977	0.0854724	-0.261084	0.192244		8.26058	-1.09825	0.0455112	-0.110828	0.104648		8.49791	8.09645	-1.00001	-1.08099	0	0	0.0657073	0.0409446	-0.367158	0.314444		13.2548	-14.1225	0.0621237		-34.76	-43.4296	-38.3902	-38.376				9.04429	0.109195	-0.088155	-0.0423942		7.51859	-1.07736	0.0370357	0.350067	-0.363444		7.61812	7.41524
	113			8.51209	0.148273	-0.495077	0.387927		6.76945	-1.17847	0.058591	-0.4351	0.347581		7.10134	6.43693	-0.982917	-1.37123	0	0	0.0096871	0.0540066	-0.577166	0.493196		11.6771	-12.7141	0.0920403		-38.7516	-49.7146	-41.8622	-41.7794				8.69693	0.160648	-0.392902	0.216375		6.6961	-1.41951	0.0674566	-0.172795	0.0850993		6.9007	6.57323
	114			9.70003	0.130258	-0.229507	0.0842242		7.54283	-1.92686	0.0729363	0.394372	-0.273882		7.76551	7.41968	-1.86485	-1.8664	0	0	0.100116	0.0702754	-0.13404	0.0584365		13.7018	-14.5665	0.0801307		-32.5521	-42.1752	-34.9708	-34.6256				9.66025	0.128048	-0.338514	0.151879		7.56797	-1.78492	0.0623728	0.0944044	-0.0884272		7.56538	7.87674
	115			8.69315	0.0944436	-0.16069	-0.0346007		7.39498	-0.969286	0.0359237	0.0865612	-0.181484		7.52418	7.27298	-0.78312	-1.1527	0	0	-0.00160609	0.0312608	-0.239177	0.109384		13.2313	-14.5262	0.0990994		-38.4115	-49.7942	-43.3463	-44.1693				9.01668	0.119016	-0.194426	-0.0272135		7.35361	-1.2365	0.0521872	0.0437181	-0.154512		7.46555	7.32359
	116			9.20848	0.12816	-0.187579	0.0676321		7.35478	-1.47381	0.0662625	0.135684	-0.122621		7.5141	7.25526	-1.26265	-1.62226	0	0	0.0111631	0.0649797	-0.0489083	0.0630988		13.288	-14.3127	0.0894392		-35.1139	-45.6424	-38.2648	-38.7268				9.0769	0.107721	-0.430437	0.331612		7.5385	-1.14282	0.0415707	-0.355895	0.28902		7.50175	7.6364
	117			9.17687	0.152471	-0.236971	0.0608333		7.02368	-2.20832	0.0993774	0.596539	-0.352332		7.39461	6.5159	-1.68416	-2.82446	0	0	0.191558	0.0973372	-0.252768	0.129915		14.9608	-16.0404	0.108217		-32.9517	-42.756	-33.768					8.96822	0.152581	-0.356354	0.185824		7.02334	-1.51226	0.0828066	-0.0574835	0.010699		7.27562	6.80143
	118			9.02897	0.105397	-0.272961	0.151837		7.64911	-0.997534	0.0514146	-0.0832329	0.0263921		7.96751	7.34559	-0.760893	-1.21207	0	0	-0.00258783	0.0492367	-0.125696	0.0876986		12.3323	-13.3355	0.0533701		-38.2897	-48.0231	-42.088	-42.0132				8.94983	0.114325	-0.247605	0.133374		7.50878	-1.0249	0.0560535	-0.0609056	0.0151295		7.67712	7.33771
	119			8.81891	0.118572	-0.365429	0.22172		7.2959	-1.037	0.0397117	-0.321604	0.195215		7.53143	7.02233	-0.865799	-1.23177	0	0	-0.00516561	0.0375319	-0.315769	0.208514		12.8317	-13.987	0.0924187		-35.5216	-48.6947	-41.9912	-41.9326				8.79318	0.123844	-0.263245	0.150855		7.23999	-1.05374	0.0496063	-0.142871	0.0756486		7.4592	7.03368
	120			9.02907	0.110296	-0.418605	0.249851		7.54735	-1.08959	0.052251	-0.314082	0.18629		7.90271	7.21008	-0.861758	-1.29007	0	0	-0.0471022	0.0482732	-0.40128	0.269398		12.753	-13.7705	0.0612411		-35.7527	-46.7814	-40.5641	-40.7382				9.38124	0.126972	-0.453394	0.299406		7.66008	-1.32836	0.0744687	-0.382845	0.257536		8.16708	7.49119
	121			9.32404	0.119505	-0.201404	0.0948533		7.57049	-1.46584	0.0698065	0.122664	-0.0744239		7.65392	7.52371	-1.42361	-1.47299	0	0	0.00887818	0.0695936	-0.227972	0.176447		14.5891	-15.7471	0.119455		-34.4314	-45.0425	-37.8005	-37.932				9.25517	0.126164	-0.325693	0.132071		7.3336	-1.45367	0.0428616	-0.1063	0.00911888		7.68724	7.0119
	122			9.53501	0.113998	-0.219115	0.127303		8.12718	-1.11043	0.0786661	0.076277	-0.0597672		8.33728	8.22333	-1.26059	-0.645141	0	0	-0.00931837	0.0498027	-0.188663	0.151701		12.9404	-13.853	0.146549		-36.6267	-45.3284	-39.9074	-40.5326				9.55401	0.0950537	-0.293989	0.200617		8.31941	-0.986573	0.0649143	-0.132588	0.102808		8.51671	8.41187
	123			8.96909	0.215124	-0.116745	-0.00435052		6.49067	-1.80154	0.125216	0.351026	-0.249688		6.55205	6.81557	-2.15144	-1.03426	0	0	-0.780193	0.0937109	-0.136766	0.142675		15.1482	-16.6609	0.11759		-32.968	-49.3707	-38.3544	-41.7077				8.90597	0.189815	-0.113798	0.041002		6.55484	-1.79513	0.106572	0.312358	-0.173728		7.03685	6.71732
	124			9.05531	0.106777	-0.184444	0.0724535		7.70423	-1.02424	0.0650824	0.0198671	-0.0488347		8.02469	7.45351	-0.934252	-1.04727	0	0	-0.0846465	0.0543782	-0.085381	0.0611178		13.2533	-14.3828	0.0608946		-36.9729	-47.4301	-41.4662	-41.1432				9.16434	0.124517	-0.213103	0.0850902		7.58233	-1.16779	0.0722501	0.0348298	-0.0617278		7.9818	7.23896
	125			9.46711	0.099318	-0.166361	0.144627		8.27364	-1.0301	0.0772367	0.0331372	0.0344181		8.35074	8.36972	-1.18932	-0.647563	0	0	-0.0136286	0.0692428	-0.212729	0.234348		13.4079	-14.3325	0.113601		-35.367	-43.8214	-39.0678	-39.795				9.46585	0.0704653	-0.321221	0.222136		8.57379	-0.756798	0.0525146	-0.201683	0.148116		8.77597	8.48359
[truncated: 17 more columns]
